# Supplementary material for: Bacteria of the order Burkholderiales are original environmental hosts of type II trimethoprim resistance genes (dfrB)
Source: ISME J. 2024 Dec 10;18(1):wrae243. doi: 10.1093/ismejo/wrae243 (PMC11662351; doi:10.1093/ismejo/wrae243)
Supplement: Table_S1_fs_wrae243 [file table_s1_fs_wrae243.txt]

# Analyzed short-read metagenomes
#
# This file contains tab-delimited text for immediate import by, e.g., R or any spreadsheet software
#
# study, accession: the ID numbers of the study and the run to identify the particular metagenomic data set in the sequence read archive (SRA; https://www.ncbi.nlm.nih.gov/sra)
# domain: classification of sample origin, either "aquatic" or "terrestrial"
# material: either "soil", "sediment", or the specific type of water sample
# environment: environmental were samples were acquired, "WWTP" means wastewater treatment plant
# location, lat, lon: the place or region where the corresponding sample was taken
# elevation: inferred from lat, lon using the service at https://www.mapcoordinates.net
# collected: date or month of sample collection
# organization: submitter of the data set as registered in SRA
# device: the (Illumina) sequencing technology used
# extraction, library: details on DNA extraction and library preparation kits, if provided in SRA metadata or linked publication
# reads_after_merging: the number of reads actually analyzed; these are the reads which passed the quality filter and could be successfully merged
# bases_after_merging: number of bases contained in the actually analyzed reads
#
study	accession	domain	material	environment	country_code	location	lat	lon	elevation	collected	organization	device	extraction	library	reads_after_merging	bases_after_merging
PRJNA768945	SRR16214401	aquatic	effluent	WWTP	CD	Winnipeg	49.95 N	97.10 W	225	2020-02-06	University of Manitoba	NextSeq 550	unknown	Nextera flex	2400000	570000000
PRJNA768945	SRR16214402	aquatic	effluent	WWTP	CD	Winnipeg	49.95 N	97.10 W	225	2019-12-18	University of Manitoba	NextSeq 550	unknown	Nextera flex	5900000	1400000000
PRJNA768945	SRR16214403	aquatic	effluent	WWTP	CD	Winnipeg	49.95 N	97.10 W	225	2019-11-28	University of Manitoba	NextSeq 550	unknown	Nextera flex	4600000	950000000
PRJNA768945	SRR16214404	aquatic	effluent	WWTP	CD	Winnipeg	49.95 N	97.10 W	225	2019-10-22	University of Manitoba	NextSeq 550	unknown	Nextera flex	3000000	650000000
PRJNA768945	SRR16214412	aquatic	effluent	WWTP	CD	Winnipeg	49.95 N	97.10 W	225	2020-02-06	University of Manitoba	NextSeq 550	unknown	Nextera flex	3000000	570000000
PRJNA768945	SRR16214423	aquatic	effluent	WWTP	CD	Winnipeg	49.95 N	97.10 W	225	2019-12-18	University of Manitoba	NextSeq 550	unknown	Nextera flex	3200000	640000000
PRJNA768945	SRR16214434	aquatic	effluent	WWTP	CD	Winnipeg	49.95 N	97.10 W	225	2019-11-28	University of Manitoba	NextSeq 550	unknown	Nextera flex	2200000	430000000
PRJNA768945	SRR16214435	aquatic	effluent	WWTP	CD	Winnipeg	49.95 N	97.10 W	225	2019-10-22	University of Manitoba	NextSeq 550	unknown	Nextera flex	3800000	740000000
PRJNA559231	SRR9924753	aquatic	water	River	CN	Yangtze River	30.62 N	114.32 E	16	2014-10	Beijing University	HiSeq 4000	Fast DNA Spin Kit for Soil	unknown	22000000	6100000000
PRJNA559231	SRR9924754	aquatic	water	River	CN	Yangtze River	29.74 N	116.00 E	14	2014-10	Beijing University	HiSeq 4000	Fast DNA Spin Kit for Soil	unknown	27000000	7100000000
PRJNA559231	SRR9924755	aquatic	water	River	CN	Yangtze River	29.45 N	113.15 E	21	2014-10	Beijing University	HiSeq 4000	Fast DNA Spin Kit for Soil	unknown	23000000	6400000000
PRJNA559231	SRR9924756	aquatic	water	River	CN	Yangtze River	29.67 N	113.32 E	28	2014-10	Beijing University	HiSeq 4000	Fast DNA Spin Kit for Soil	unknown	23000000	6300000000
PRJNA559231	SRR9924757	aquatic	water	River	CN	Yangtze River	31.77 N	118.47 E	11	2014-10	Beijing University	HiSeq 4000	Fast DNA Spin Kit for Soil	unknown	29000000	7700000000
PRJNA559231	SRR9924758	aquatic	water	River	CN	Yangtze River	32.17 N	118.94 E	0	2014-10	Beijing University	HiSeq 4000	Fast DNA Spin Kit for Soil	unknown	23000000	6400000000
PRJNA559231	SRR9924759	aquatic	water	River	CN	Yangtze River	30.78 N	117.64 E	13	2014-10	Beijing University	HiSeq 4000	Fast DNA Spin Kit for Soil	unknown	21000000	5600000000
PRJNA559231	SRR9924760	aquatic	water	River	CN	Yangtze River	31.46 N	118.34 E	1	2014-10	Beijing University	HiSeq 4000	Fast DNA Spin Kit for Soil	unknown	18000000	4900000000
PRJNA559231	SRR9924761	aquatic	sediment	River	CN	Yangtze River	30.88 N	110.90 E	214	2014-10	Beijing University	HiSeq 4000	Fast DNA Spin Kit for Soil	unknown	25000000	6600000000
PRJNA559231	SRR9924762	aquatic	water	River	CN	Yangtze River	32.18 N	119.66 E	22	2014-10	Beijing University	HiSeq 4000	Fast DNA Spin Kit for Soil	unknown	25000000	6800000000
PRJNA559231	SRR9924763	aquatic	water	River	CN	Yangtze River	31.77 N	120.96 E	4	2014-10	Beijing University	HiSeq 4000	Fast DNA Spin Kit for Soil	unknown	21000000	5700000000
PRJNA559231	SRR9924764	aquatic	sediment	River	CN	Yangtze River	32.18 N	119.66 E	22	2014-10	Beijing University	HiSeq 4000	Fast DNA Spin Kit for Soil	unknown	19000000	5100000000
PRJNA559231	SRR9924765	aquatic	sediment	River	CN	Yangtze River	31.77 N	120.96 E	4	2014-10	Beijing University	HiSeq 4000	Fast DNA Spin Kit for Soil	unknown	16000000	4300000000
PRJNA559231	SRR9924766	aquatic	sediment	River	CN	Yangtze River	26.88 N	99.98 E	1837	2014-10	Beijing University	HiSeq 4000	Fast DNA Spin Kit for Soil	unknown	28000000	7400000000
PRJNA559231	SRR9924767	aquatic	sediment	River	CN	Yangtze River	29.62 N	106.60 E	163	2014-10	Beijing University	HiSeq 4000	Fast DNA Spin Kit for Soil	unknown	18000000	4700000000
PRJNA559231	SRR9924768	aquatic	sediment	River	CN	Yangtze River	31.04 N	110.40 E	137	2014-10	Beijing University	HiSeq 4000	Fast DNA Spin Kit for Soil	unknown	19000000	5100000000
PRJNA559231	SRR9924769	aquatic	sediment	River	CN	Yangtze River	31.04 N	110.40 E	137	2014-10	Beijing University	HiSeq 4000	Fast DNA Spin Kit for Soil	unknown	25000000	6500000000
PRJNA559231	SRR9924770	aquatic	sediment	River	CN	Yangtze River	30.88 N	110.90 E	214	2014-10	Beijing University	HiSeq 4000	Fast DNA Spin Kit for Soil	unknown	16000000	4200000000
PRJNA559231	SRR9924771	aquatic	sediment	River	CN	Yangtze River	30.88 N	110.90 E	214	2014-10	Beijing University	HiSeq 4000	Fast DNA Spin Kit for Soil	unknown	27000000	6900000000
PRJNA559231	SRR9924772	aquatic	sediment	River	CN	Yangtze River	33.01 N	97.24 E	3604	2017-07	Beijing University	HiSeq 4000	Fast DNA Spin Kit for Soil	unknown	20000000	5200000000
PRJNA559231	SRR9924773	aquatic	sediment	River	CN	Yangtze River	30.69 N	111.28 E	41	2014-10	Beijing University	HiSeq 4000	Fast DNA Spin Kit for Soil	unknown	27000000	7200000000
PRJNA559231	SRR9924774	aquatic	sediment	River	CN	Yangtze River	29.45 N	113.15 E	21	2014-10	Beijing University	HiSeq 4000	Fast DNA Spin Kit for Soil	unknown	18000000	4900000000
PRJNA559231	SRR9924775	aquatic	sediment	River	CN	Yangtze River	29.45 N	113.15 E	21	2014-10	Beijing University	HiSeq 4000	Fast DNA Spin Kit for Soil	unknown	23000000	6100000000
PRJNA559231	SRR9924776	aquatic	water	River	CN	Yangtze River	34.15 N	93.03 E	4477	2017-07	Beijing University	HiSeq 4000	Fast DNA Spin Kit for Soil	unknown	21000000	5600000000
PRJNA559231	SRR9924777	aquatic	water	River	CN	Yangtze River	34.22 N	92.44 E	4536	2017-07	Beijing University	HiSeq 4000	Fast DNA Spin Kit for Soil	unknown	23000000	6100000000
PRJNA559231	SRR9924778	aquatic	water	River	CN	Yangtze River	26.88 N	99.98 E	1837	2014-10	Beijing University	HiSeq 4000	Fast DNA Spin Kit for Soil	unknown	19000000	5000000000
PRJNA559231	SRR9924779	aquatic	water	River	CN	Yangtze River	33.01 N	97.24 E	3604	2017-07	Beijing University	HiSeq 4000	Fast DNA Spin Kit for Soil	unknown	25000000	6500000000
PRJNA559231	SRR9924780	aquatic	sediment	River	CN	Yangtze River	28.90 N	105.55 E	290	2014-10	Beijing University	HiSeq 4000	Fast DNA Spin Kit for Soil	unknown	22000000	6100000000
PRJNA559231	SRR9924781	aquatic	water	River	CN	Yangtze River	26.57 N	101.70 E	1017	2014-10	Beijing University	HiSeq 4000	Fast DNA Spin Kit for Soil	unknown	17000000	4600000000
PRJNA559231	SRR9924782	aquatic	water	River	CN	Yangtze River	28.65 N	104.38 E	410	2014-10	Beijing University	HiSeq 4000	Fast DNA Spin Kit for Soil	unknown	22000000	5900000000
PRJNA559231	SRR9924783	aquatic	water	River	CN	Yangtze River	28.65 N	104.17 E	396	2014-10	Beijing University	HiSeq 4000	Fast DNA Spin Kit for Soil	unknown	23000000	6200000000
PRJNA559231	SRR9924784	aquatic	water	River	CN	Yangtze River	28.90 N	105.55 E	290	2014-10	Beijing University	HiSeq 4000	Fast DNA Spin Kit for Soil	unknown	23000000	6400000000
PRJNA559231	SRR9924785	aquatic	water	River	CN	Yangtze River	28.77 N	104.65 E	294	2014-10	Beijing University	HiSeq 4000	Fast DNA Spin Kit for Soil	unknown	25000000	6900000000
PRJNA559231	SRR9924786	aquatic	sediment	River	CN	Yangtze River	28.77 N	104.65 E	294	2014-10	Beijing University	HiSeq 4000	Fast DNA Spin Kit for Soil	unknown	18000000	4700000000
PRJNA559231	SRR9924787	aquatic	water	River	CN	Yangtze River	28.25 N	103.66 E	488	2014-10	Beijing University	HiSeq 4000	Fast DNA Spin Kit for Soil	unknown	21000000	5600000000
PRJNA559231	SRR9924788	aquatic	sediment	River	CN	Yangtze River	34.15 N	93.03 E	4477	2017-07	Beijing University	HiSeq 4000	Fast DNA Spin Kit for Soil	unknown	26000000	6700000000
PRJNA559231	SRR9924789	aquatic	sediment	River	CN	Yangtze River	34.22 N	92.44 E	4536	2017-07	Beijing University	HiSeq 4000	Fast DNA Spin Kit for Soil	unknown	25000000	6700000000
PRJNA559231	SRR9924790	aquatic	water	River	CN	Yangtze River	30.29 N	112.26 E	32	2014-10	Beijing University	HiSeq 4000	Fast DNA Spin Kit for Soil	unknown	25000000	6800000000
PRJNA559231	SRR9924791	aquatic	water	River	CN	Yangtze River	30.69 N	111.28 E	41	2014-10	Beijing University	HiSeq 4000	Fast DNA Spin Kit for Soil	unknown	22000000	6000000000
PRJNA559231	SRR9924792	aquatic	sediment	River	CN	Yangtze River	28.25 N	103.66 E	488	2014-10	Beijing University	HiSeq 4000	Fast DNA Spin Kit for Soil	unknown	44000000	11000000000
PRJNA559231	SRR9924793	aquatic	sediment	River	CN	Yangtze River	26.57 N	101.70 E	1017	2014-10	Beijing University	HiSeq 4000	Fast DNA Spin Kit for Soil	unknown	34000000	8600000000
PRJNA559231	SRR9924794	aquatic	sediment	River	CN	Yangtze River	28.65 N	104.38 E	410	2014-10	Beijing University	HiSeq 4000	Fast DNA Spin Kit for Soil	unknown	25000000	6500000000
PRJNA559231	SRR9924795	aquatic	sediment	River	CN	Yangtze River	28.65 N	104.17 E	396	2014-10	Beijing University	HiSeq 4000	Fast DNA Spin Kit for Soil	unknown	44000000	10000000000
PRJNA559231	SRR9924796	aquatic	water	River	CN	Yangtze River	31.04 N	110.40 E	137	2014-10	Beijing University	HiSeq 4000	Fast DNA Spin Kit for Soil	unknown	27000000	7300000000
PRJNA559231	SRR9924797	aquatic	water	River	CN	Yangtze River	31.04 N	110.40 E	137	2014-10	Beijing University	HiSeq 4000	Fast DNA Spin Kit for Soil	unknown	29000000	7800000000
PRJNA559231	SRR9924798	aquatic	water	River	CN	Yangtze River	29.62 N	106.60 E	163	2014-10	Beijing University	HiSeq 4000	Fast DNA Spin Kit for Soil	unknown	22000000	6000000000
PRJNA559231	SRR9924799	aquatic	water	River	CN	Yangtze River	29.02 N	105.85 E	195	2014-10	Beijing University	HiSeq 4000	Fast DNA Spin Kit for Soil	unknown	29000000	8000000000
PRJNA559231	SRR9924800	aquatic	water	River	CN	Yangtze River	30.69 N	111.28 E	41	2014-10	Beijing University	HiSeq 4000	Fast DNA Spin Kit for Soil	unknown	20000000	5500000000
PRJNA559231	SRR9924801	aquatic	water	River	CN	Yangtze River	30.85 N	111.12 E	100	2014-10	Beijing University	HiSeq 4000	Fast DNA Spin Kit for Soil	unknown	21000000	5900000000
PRJNA559231	SRR9924802	aquatic	water	River	CN	Yangtze River	30.85 N	111.12 E	100	2014-10	Beijing University	HiSeq 4000	Fast DNA Spin Kit for Soil	unknown	20000000	5400000000
PRJNA559231	SRR9924803	aquatic	water	River	CN	Yangtze River	30.88 N	110.90 E	214	2014-10	Beijing University	HiSeq 4000	Fast DNA Spin Kit for Soil	unknown	25000000	6900000000
PRJNA559231	SRR9924804	aquatic	sediment	River	CN	Yangtze River	31.77 N	118.47 E	11	2014-10	Beijing University	HiSeq 4000	Fast DNA Spin Kit for Soil	unknown	25000000	6700000000
PRJNA559231	SRR9924805	aquatic	sediment	River	CN	Yangtze River	31.46 N	118.34 E	1	2014-10	Beijing University	HiSeq 4000	Fast DNA Spin Kit for Soil	unknown	21000000	5600000000
PRJNA559231	SRR9924806	aquatic	sediment	River	CN	Yangtze River	31.46 N	118.34 E	1	2014-10	Beijing University	HiSeq 4000	Fast DNA Spin Kit for Soil	unknown	29000000	7500000000
PRJNA559231	SRR9924807	aquatic	sediment	River	CN	Yangtze River	30.78 N	117.64 E	13	2014-10	Beijing University	HiSeq 4000	Fast DNA Spin Kit for Soil	unknown	20000000	5100000000
PRJNA559231	SRR9924808	aquatic	sediment	River	CN	Yangtze River	29.74 N	116.00 E	14	2014-10	Beijing University	HiSeq 4000	Fast DNA Spin Kit for Soil	unknown	32000000	8400000000
PRJNA559231	SRR9924809	aquatic	sediment	River	CN	Yangtze River	29.74 N	116.00 E	14	2014-10	Beijing University	HiSeq 4000	Fast DNA Spin Kit for Soil	unknown	18000000	4800000000
PRJNA559231	SRR9924810	aquatic	sediment	River	CN	Yangtze River	30.62 N	114.32 E	16	2014-10	Beijing University	HiSeq 4000	Fast DNA Spin Kit for Soil	unknown	18000000	4800000000
PRJNA559231	SRR9924811	aquatic	sediment	River	CN	Yangtze River	29.67 N	113.32 E	28	2014-10	Beijing University	HiSeq 4000	Fast DNA Spin Kit for Soil	unknown	36000000	9000000000
PRJNA559231	SRR9924812	aquatic	sediment	River	CN	Yangtze River	32.18 N	119.66 E	22	2014-10	Beijing University	HiSeq 4000	Fast DNA Spin Kit for Soil	unknown	23000000	6200000000
PRJNA559231	SRR9924813	aquatic	sediment	River	CN	Yangtze River	32.17 N	118.94 E	0	2014-10	Beijing University	HiSeq 4000	Fast DNA Spin Kit for Soil	unknown	18000000	4900000000
PRJNA559231	SRR9924814	aquatic	sediment	River	CN	Yangtze River	29.02 N	105.85 E	195	2014-10	Beijing University	HiSeq 4000	Fast DNA Spin Kit for Soil	unknown	20000000	5300000000
PRJNA798157	SRR17650021	aquatic	sediment	River	CN	Changzhao Res.	29.42 N	121.0 E	162	2021-04/05	Shanghai Jiao Tong University	HiSeq 4000	unknown	unknown	64000000	16000000000
PRJNA798157	SRR17650022	aquatic	sediment	River	CN	Qincun Res.	29.5 N	121.0 E	102	2021-04/05	Shanghai Jiao Tong University	HiSeq 4000	unknown	unknown	65000000	16000000000
PRJNA798157	SRR17650023	aquatic	sediment	River	CN	Shibi Res.	29.47 N	120.35 E	113	2021-04/05	Shanghai Jiao Tong University	HiSeq 4000	unknown	unknown	60000000	14000000000
PRJNA798157	SRR17651520	aquatic	water	River	CN	Changzhao Res.	29.42 N	121.0 E	162	2021-04/05	Shanghai Jiao Tong University	HiSeq 4000	unknown	unknown	54000000	14000000000
PRJNA798157	SRR17651521	aquatic	water	River	CN	Qincun Res.	29.5 N	121.0 E	102	2021-04/05	Shanghai Jiao Tong University	HiSeq 4000	unknown	unknown	53000000	14000000000
PRJNA798157	SRR17651522	aquatic	water	River	CN	Shibi Res.	29.47 N	120.35 E	113	2021-04/05	Shanghai Jiao Tong University	HiSeq 4000	unknown	unknown	51000000	13000000000
PRJNA524094	SRR11088367	aquatic	effluent	WWTP	DE	Greifswald	54.12 N	13.43 E	1	2017-06-27	University of Goettingen	HiSeq 2500	PowerSoil kit	Nextera	22000000	6100000000
PRJNA524094	SRR11088385	aquatic	effluent	WWTP	DE	Greifswald	54.12 N	13.43 E	1	2017-03-28	University of Goettingen	HiSeq 2500	PowerSoil kit	Nextera	13000000	3100000000
PRJNA524094	SRR11088391	aquatic	effluent	WWTP	DE	Greifswald	54.12 N	13.43 E	1	2018-06-05	University of Goettingen	HiSeq 2500	PowerSoil kit	Nextera	16000000	5400000000
PRJNA524094	SRR11088402	aquatic	effluent	WWTP	DE	Goettingen	51.55 N	9.92 E	141	2018-05-22	University of Goettingen	HiSeq 2500	PowerSoil kit	Nextera	12000000	3700000000
PRJNA524094	SRR11088409	aquatic	effluent	WWTP	DE	Greifswald	54.12 N	13.43 E	1	2018-02-27	University of Goettingen	HiSeq 2500	PowerSoil kit	Nextera	13000000	4100000000
PRJNA524094	SRR11088420	aquatic	effluent	WWTP	DE	Goettingen	51.55 N	9.92 E	141	2018-02-06	University of Goettingen	HiSeq 2500	PowerSoil kit	Nextera	18000000	5000000000
PRJNA524094	SRR11088428	aquatic	effluent	WWTP	DE	Greifswald	54.12 N	13.43 E	1	2017-11-14	University of Goettingen	HiSeq 2500	PowerSoil kit	Nextera	18000000	4900000000
PRJNA524094	SRR11088439	aquatic	effluent	WWTP	DE	Goettingen	51.55 N	9.92 E	141	2017-11-21	University of Goettingen	HiSeq 2500	PowerSoil kit	Nextera	13000000	4000000000
PRJNA524094	SRR11088447	aquatic	effluent	WWTP	DE	Greifswald	54.12 N	13.43 E	1	2017-10-17	University of Goettingen	HiSeq 2500	PowerSoil kit	Nextera	16000000	3600000000
PRJNA524094	SRR11088458	aquatic	effluent	WWTP	DE	Goettingen	51.55 N	9.92 E	141	2017-08-22	University of Goettingen	HiSeq 2500	PowerSoil kit	Nextera	14000000	4200000000
PRJNA524094	SRR11088468	aquatic	effluent	WWTP	DE	Greifswald	54.12 N	13.43 E	1	2018-08-07	University of Goettingen	HiSeq 2500	PowerSoil kit	Nextera	22000000	5100000000
PRJNA524094	SRR11088479	aquatic	effluent	WWTP	DE	Goettingen	51.55 N	9.92 E	141	2018-08-28	University of Goettingen	HiSeq 2500	PowerSoil kit	Nextera	18000000	5400000000
PRJNA524094	SRR11088486	aquatic	effluent	WWTP	DE	Greifswald	54.12 N	13.43 E	1	2016-11-30	University of Goettingen	HiSeq 2500	PowerSoil kit	Nextera	11000000	1900000000
PRJNA904380	SRR22752010	aquatic	effluent	WWTP	NZ	Christchurch	43.52 S	172.70 E	6	2019-11-20	Institute of Environmental Science and Research	NovaSeq 6000	PowerSoil Pro kit	unknown	15000000	4100000000
PRJNA904380	SRR22752014	aquatic	effluent	WWTP	NZ	Christchurch	43.52 S	172.70 E	6	2019-11-19	Institute of Environmental Science and Research	NovaSeq 6000	PowerSoil Pro kit	unknown	14000000	4000000000
PRJNA904380	SRR22752015	aquatic	effluent	WWTP	NZ	Christchurch	43.52 S	172.70 E	6	2019-11-19	Institute of Environmental Science and Research	NovaSeq 6000	PowerSoil Pro kit	unknown	16000000	4600000000
PRJNA904380	SRR22752025	aquatic	effluent	WWTP	NZ	Christchurch	43.52 S	172.70 E	6	2019-11-19	Institute of Environmental Science and Research	NovaSeq 6000	PowerSoil Pro kit	unknown	16000000	4400000000
PRJNA904380	SRR22752039	aquatic	effluent	WWTP	NZ	Christchurch	43.52 S	172.70 E	6	2019-11-21	Institute of Environmental Science and Research	NovaSeq 6000	PowerSoil Pro kit	unknown	14000000	3800000000
PRJNA904380	SRR22752040	aquatic	effluent	WWTP	NZ	Christchurch	43.52 S	172.70 E	6	2019-11-21	Institute of Environmental Science and Research	NovaSeq 6000	PowerSoil Pro kit	unknown	16000000	4500000000
PRJNA904380	SRR22752041	aquatic	effluent	WWTP	NZ	Christchurch	43.52 S	172.70 E	6	2019-11-21	Institute of Environmental Science and Research	NovaSeq 6000	PowerSoil Pro kit	unknown	16000000	4300000000
PRJNA904380	SRR22752045	aquatic	effluent	WWTP	NZ	Christchurch	43.52 S	172.70 E	6	2019-11-20	Institute of Environmental Science and Research	NovaSeq 6000	PowerSoil Pro kit	unknown	15000000	4300000000
PRJNA904380	SRR22752046	aquatic	effluent	WWTP	NZ	Christchurch	43.52 S	172.70 E	6	2019-11-20	Institute of Environmental Science and Research	NovaSeq 6000	PowerSoil Pro kit	unknown	15000000	4100000000
PRJNA668816	SRR12825389	aquatic	sediment	River	NZ	Waiwera River	36.551222 S	174.662444 E	14	2018-11-12	University of Auckland	HiSeq 2500	unknown	TruSeq DNA nano library	18000000	7700000000
PRJNA668816	SRR12825400	aquatic	sediment	River	NZ	Waiwera River	36.551222 S	174.662444 E	14	2018-11-12	University of Auckland	HiSeq 2500	unknown	TruSeq DNA nano library	22000000	9700000000
PRJNA668816	SRR12825411	aquatic	sediment	River	NZ	Waiwera River	36.551222 S	174.662444 E	14	2018-11-12	University of Auckland	HiSeq 2500	unknown	TruSeq DNA nano library	21000000	9000000000
PRJNA668816	SRR12825413	aquatic	water	River	NZ	Waiwera River	36.551222 S	174.662444 E	14	2018-11-12	University of Auckland	HiSeq 2500	unknown	TruSeq DNA nano library	27000000	12000000000
PRJNA668816	SRR12825414	aquatic	water	River	NZ	Waiwera River	36.550667 S	174.65225 E	20	2018-11-12	University of Auckland	HiSeq 2500	unknown	TruSeq DNA nano library	31000000	14000000000
PRJNA668816	SRR12825422	aquatic	sediment	River	NZ	Waiwera River	36.550667 S	174.65225 E	20	2018-11-12	University of Auckland	HiSeq 2500	unknown	TruSeq DNA nano library	26000000	11000000000
PRJNA668816	SRR12825433	aquatic	sediment	River	NZ	Waiwera River	36.550667 S	174.65225 E	20	2018-11-12	University of Auckland	HiSeq 2500	unknown	TruSeq DNA nano library	26000000	11000000000
PRJNA668816	SRR12825434	aquatic	sediment	River	NZ	Waiwera River	36.550667 S	174.65225 E	20	2018-11-12	University of Auckland	HiSeq 2500	unknown	TruSeq DNA nano library	23000000	10000000000
PRJEB14051	ERR1414257	aquatic	effluent	WWTP	SE	Henriksdal	59.310676 N	18.108437 E	22	2012-09-25	University of Gothenburg	HiSeq 2500	unknown	 Rubicon Thruplex	9300000	1400000000
PRJEB14051	ERR1414258	aquatic	effluent	WWTP	SE	Henriksdal	59.310676 N	18.108437 E	22	2012-09-25	University of Gothenburg	HiSeq 2500	unknown	 Rubicon Thruplex	17000000	2500000000
PRJEB14051	ERR1414261	aquatic	effluent	WWTP	SE	Kappala	59.355554 N	18.227079 E	32	2012-09-26	University of Gothenburg	HiSeq 2500	unknown	 Rubicon Thruplex	15000000	2000000000
PRJEB14051	ERR1414262	aquatic	effluent	WWTP	SE	Kappala	59.355554 N	18.227079 E	32	2012-09-26	University of Gothenburg	HiSeq 2500	unknown	 Rubicon Thruplex	15000000	2100000000
PRJEB14051	ERR1414265	aquatic	effluent	WWTP	SE	Uppsala	59.844519 N	17.659844 E	8	2012-09-26	University of Gothenburg	HiSeq 2500	unknown	 Rubicon Thruplex	13000000	1900000000
PRJEB14051	ERR1414266	aquatic	effluent	WWTP	SE	Uppsala	59.844519 N	17.659844 E	8	2012-09-26	University of Gothenburg	HiSeq 2500	unknown	 Rubicon Thruplex	15000000	2200000000
PRJNA529503	SRR8830802	aquatic	effluent	WWTP	UK	Cholsey	51.58 N	1.15 W	47	2016	University of Oxford	HiSeq 4000	PowerSoil kit	unknown	14000000	3300000000
PRJNA529503	SRR8830803	aquatic	effluent	WWTP	UK	Cholsey	51.58 N	1.15 W	47	2016	University of Oxford	HiSeq 4000	PowerSoil kit	unknown	15000000	3600000000
PRJNA529503	SRR8830804	aquatic	effluent	WWTP	UK	Cholsey	51.58 N	1.15 W	47	2016	University of Oxford	HiSeq 4000	PowerSoil kit	unknown	15000000	3700000000
PRJNA529503	SRR8830805	aquatic	effluent	WWTP	UK	Cholsey	51.58 N	1.15 W	47	2016	University of Oxford	HiSeq 4000	PowerSoil kit	unknown	15000000	3600000000
PRJNA529503	SRR8830806	aquatic	effluent	WWTP	UK	Cholsey	51.58 N	1.15 W	47	2016	University of Oxford	HiSeq 4000	PowerSoil kit	unknown	15000000	3500000000
PRJNA529503	SRR8830807	aquatic	effluent	WWTP	UK	Cholsey	51.58 N	1.15 W	47	2016	University of Oxford	HiSeq 4000	PowerSoil kit	unknown	16000000	3900000000
PRJNA529503	SRR8830808	aquatic	effluent	WWTP	UK	Cholsey	51.58 N	1.15 W	47	2016	University of Oxford	HiSeq 4000	PowerSoil kit	unknown	17000000	4000000000
PRJNA529503	SRR8830809	aquatic	effluent	WWTP	UK	Cholsey	51.58 N	1.15 W	47	2016	University of Oxford	HiSeq 4000	PowerSoil kit	unknown	16000000	3900000000
PRJNA529503	SRR8830786	aquatic	sediment	River	UK	Cholsey	51.58 N	1.15 W	47	2016	University of Oxford	HiSeq 4000	PowerSoil kit	unknown	13000000	3400000000
PRJNA529503	SRR8830788	aquatic	sediment	River	UK	Cholsey	51.58 N	1.15 W	47	2016	University of Oxford	HiSeq 4000	PowerSoil kit	unknown	13000000	3300000000
PRJNA529503	SRR8830789	aquatic	sediment	River	UK	Cholsey	51.58 N	1.15 W	47	2016	University of Oxford	HiSeq 4000	PowerSoil kit	unknown	14000000	3500000000
PRJNA529503	SRR8830790	aquatic	sediment	River	UK	Cholsey	51.58 N	1.15 W	47	2016	University of Oxford	HiSeq 4000	PowerSoil kit	unknown	13000000	3300000000
PRJNA529503	SRR8830791	aquatic	sediment	River	UK	Cholsey	51.58 N	1.15 W	47	2016	University of Oxford	HiSeq 4000	PowerSoil kit	unknown	12000000	3100000000
PRJNA529503	SRR8830798	aquatic	sediment	River	UK	Cholsey	51.58 N	1.15 W	47	2016	University of Oxford	HiSeq 4000	PowerSoil kit	unknown	10000000	2500000000
PRJNA529503	SRR8830799	aquatic	sediment	River	UK	Cholsey	51.58 N	1.15 W	47	2016	University of Oxford	HiSeq 4000	PowerSoil kit	unknown	13000000	3200000000
PRJNA683044	SRR13208889	aquatic	effluent	WWTP	US	Christiansburg	37.155718 N	80.470294 W	557	2018-08	Virginia Tech	NovaSeq 6000	Fast DNA Spin Kit for Soil	Nextera XT	22000000	6000000000
PRJNA683044	SRR13208891	aquatic	effluent	WWTP	US	Christiansburg	37.155718 N	80.470294 W	557	2018-04	Virginia Tech	NovaSeq 6000	Fast DNA Spin Kit for Soil	Nextera XT	21000000	5600000000
PRJNA683044	SRR13208893	aquatic	effluent	WWTP	US	Christiansburg	37.155718 N	80.470294 W	557	2017-10	Virginia Tech	NovaSeq 6000	Fast DNA Spin Kit for Soil	Nextera XT	22000000	6100000000
PRJNA683044	SRR13208895	aquatic	effluent	WWTP	US	Christiansburg	37.155718 N	80.470294 W	557	2017-07	Virginia Tech	NovaSeq 6000	Fast DNA Spin Kit for Soil	Nextera XT	21000000	5600000000
PRJNA683044	SRR13208896	aquatic	effluent	WWTP	US	Christiansburg	37.155718 N	80.470294 W	557	2018-10	Virginia Tech	NovaSeq 6000	Fast DNA Spin Kit for Soil	Nextera XT	20000000	5400000000
PRJNA683044	SRR13208899	aquatic	effluent	WWTP	US	Christiansburg	37.155718 N	80.470294 W	557	2018-06	Virginia Tech	NovaSeq 6000	Fast DNA Spin Kit for Soil	Nextera XT	22000000	6000000000
PRJNA683044	SRR13208901	aquatic	effluent	WWTP	US	Christiansburg	37.155718 N	80.470294 W	557	2018-02	Virginia Tech	NovaSeq 6000	Fast DNA Spin Kit for Soil	Nextera XT	21000000	5700000000
PRJNA683044	SRR13208904	aquatic	effluent	WWTP	US	Christiansburg	37.155718 N	80.470294 W	557	2018-02	Virginia Tech	NovaSeq 6000	Fast DNA Spin Kit for Soil	Nextera XT	17000000	4600000000
PRJNA683044	SRR13208906	aquatic	effluent	WWTP	US	Christiansburg	37.155718 N	80.470294 W	557	2018-08	Virginia Tech	NovaSeq 6000	Fast DNA Spin Kit for Soil	Nextera XT	18000000	4700000000
PRJNA683044	SRR13208909	aquatic	effluent	WWTP	US	Christiansburg	37.155718 N	80.470294 W	557	2017-12	Virginia Tech	NovaSeq 6000	Fast DNA Spin Kit for Soil	Nextera XT	18000000	4700000000
PRJNA795480	SRR17562723	aquatic	sediment	River	US	Great Smoky Mountains National park	35.59 N	83.85 W	520	2016-08-17	USGS Leetown Science Center	NextSeq 500	PowerSoil kit	Nextera XT	5200000	1200000000
PRJNA795480	SRR17562725	aquatic	sediment	River	US	Great Smoky Mountains National park	35.63 N	83.12 W	862	2016-08-15	USGS Leetown Science Center	NextSeq 500	PowerSoil kit	Nextera XT	6400000	1400000000
PRJNA795480	SRR17562726	aquatic	sediment	River	US	Great Smoky Mountains National park	35.59 N	83.86 W	615	2016-08-17	USGS Leetown Science Center	NextSeq 500	PowerSoil kit	Nextera XT	8000000	1900000000
PRJNA795480	SRR17562728	aquatic	sediment	River	US	Great Smoky Mountains National park	35.61 N	83.93 W	346	2016-08-18	USGS Leetown Science Center	NextSeq 500	PowerSoil kit	Nextera XT	6700000	1600000000
PRJNA795480	SRR17562730	aquatic	sediment	River	US	Great Smoky Mountains National park	35.56 N	84.00 W	174	2016-08-18	USGS Leetown Science Center	NextSeq 500	PowerSoil kit	Nextera XT	5400000	1200000000
PRJNA795480	SRR17562732	aquatic	sediment	River	US	Great Smoky Mountains National park	35.59 N	83.85 W	520	2016-08-17	USGS Leetown Science Center	NextSeq 500	PowerSoil kit	Nextera XT	4600000	1100000000
PRJNA795480	SRR17562734	aquatic	sediment	River	US	Great Smoky Mountains National park	35.50 N	83.68 W	695	2016-12-22	USGS Leetown Science Center	NextSeq 500	PowerSoil kit	Nextera XT	7100000	1600000000
PRJNA795480	SRR17562737	aquatic	sediment	River	US	Great Smoky Mountains National park	35.47 N	83.72 W	557	2016-12-22	USGS Leetown Science Center	NextSeq 500	PowerSoil kit	Nextera XT	7500000	1700000000
PRJNA795480	SRR17562739	aquatic	sediment	River	US	Great Smoky Mountains National park	35.60 N	83.57 W	1010	2016-08-18	USGS Leetown Science Center	NextSeq 500	PowerSoil kit	Nextera XT	6000000	1400000000
PRJNA795480	SRR17562741	aquatic	sediment	River	US	Great Smoky Mountains National park	35.65 N	83.56 W	724	2016-08-16	USGS Leetown Science Center	NextSeq 500	PowerSoil kit	Nextera XT	6900000	1600000000
PRJNA795480	SRR17562743	aquatic	sediment	River	US	Great Smoky Mountains National park	35.66 N	83.70 W	362	2016-08-15	USGS Leetown Science Center	NextSeq 500	PowerSoil kit	Nextera XT	4700000	1200000000
PRJNA795480	SRR17562745	aquatic	sediment	River	US	Great Smoky Mountains National park	35.52 N	83.42 W	736	2016-08-15	USGS Leetown Science Center	NextSeq 500	PowerSoil kit	Nextera XT	5000000	1200000000
PRJNA795480	SRR17562747	aquatic	sediment	River	US	Great Smoky Mountains National park	35.67 N	83.07 W	764	2016-08-15	USGS Leetown Science Center	NextSeq 500	PowerSoil kit	Nextera XT	7100000	1700000000
PRJNA795480	SRR17562749	aquatic	sediment	River	US	Great Smoky Mountains National park	35.46 N	83.44 W	564	2016-08-15	USGS Leetown Science Center	NextSeq 500	PowerSoil kit	Nextera XT	7000000	1700000000
PRJNA795480	SRR17562751	aquatic	sediment	River	US	Great Smoky Mountains National park	35.69 N	83.40 W	657	2018-08-16	USGS Leetown Science Center	NextSeq 500	PowerSoil kit	Nextera XT	8800000	2000000000
PRJNA795480	SRR17562753	aquatic	sediment	River	US	Great Smoky Mountains National park	35.74 N	83.42 W	433	2018-08-16	USGS Leetown Science Center	NextSeq 500	PowerSoil kit	Nextera XT	8500000	1900000000
PRJEB23134	ERR2193538	aquatic	sediment	River	US	Upper Mississippi River	41.45 N	90.76 W	175	2015-07	University of Iowa	HiSeq4000	PowerSoil kit	unknown	14000000	3800000000
PRJEB23134	ERR2193539	aquatic	sediment	River	US	Upper Mississippi River	41.45 N	90.76 W	175	2015-07	University of Iowa	HiSeq4000	PowerSoil kit	unknown	15000000	4200000000
PRJEB23134	ERR2193540	aquatic	sediment	River	US	Upper Mississippi River	41.45 N	90.76 W	175	2015-07	University of Iowa	HiSeq4000	PowerSoil kit	unknown	16000000	4200000000
PRJEB23134	ERR2193541	aquatic	sediment	River	US	Upper Mississippi River	41.45 N	90.76 W	175	2015-07	University of Iowa	HiSeq4000	PowerSoil kit	unknown	16000000	4200000000
PRJEB23134	ERR2193542	aquatic	sediment	River	US	Upper Mississippi River	41.45 N	90.76 W	175	2015-07	University of Iowa	HiSeq4000	PowerSoil kit	unknown	14000000	3800000000
PRJEB23134	ERR2193543	aquatic	sediment	River	US	Upper Mississippi River	41.45 N	90.76 W	175	2015-07	University of Iowa	HiSeq4000	PowerSoil kit	unknown	15000000	3900000000
PRJEB23134	ERR2193544	aquatic	sediment	River	US	Upper Mississippi River	41.45 N	90.76 W	175	2015-07	University of Iowa	HiSeq4000	PowerSoil kit	unknown	14000000	3800000000
PRJEB23134	ERR2193545	aquatic	sediment	River	US	Upper Mississippi River	41.45 N	90.76 W	175	2015-07	University of Iowa	HiSeq4000	PowerSoil kit	unknown	16000000	4300000000
PRJEB23134	ERR2272677	aquatic	sediment	River	US	Upper Mississippi River	41.45 N	90.76 W	175	2015-07	University of Iowa	HiSeq4000	PowerSoil kit	unknown	14000000	3800000000
PRJEB23134	ERR2272678	aquatic	sediment	River	US	Upper Mississippi River	41.45 N	90.76 W	175	2015-07	University of Iowa	HiSeq4000	PowerSoil kit	unknown	15000000	4200000000
PRJEB23134	ERR2272679	aquatic	sediment	River	US	Upper Mississippi River	41.45 N	90.76 W	175	2015-07	University of Iowa	HiSeq4000	PowerSoil kit	unknown	16000000	4200000000
PRJEB23134	ERR2272680	aquatic	sediment	River	US	Upper Mississippi River	41.45 N	90.76 W	175	2015-07	University of Iowa	HiSeq4000	PowerSoil kit	unknown	16000000	4200000000
PRJEB23134	ERR2272681	aquatic	sediment	River	US	Upper Mississippi River	41.45 N	90.76 W	175	2015-07	University of Iowa	HiSeq4000	PowerSoil kit	unknown	14000000	3800000000
PRJEB23134	ERR2272682	aquatic	sediment	River	US	Upper Mississippi River	41.45 N	90.76 W	175	2015-07	University of Iowa	HiSeq4000	PowerSoil kit	unknown	15000000	3900000000
PRJEB23134	ERR2272683	aquatic	sediment	River	US	Upper Mississippi River	41.45 N	90.76 W	175	2015-07	University of Iowa	HiSeq4000	PowerSoil kit	unknown	14000000	3800000000
PRJEB23134	ERR2272684	aquatic	sediment	River	US	Upper Mississippi River	41.45 N	90.76 W	175	2015-07	University of Iowa	HiSeq4000	PowerSoil kit	unknown	16000000	4300000000
PRJNA524094	SRR11088366	aquatic	influent	WWTP	DE	Greifswald	54.12 N	13.43 E	1	2017-06-27	University of Goettingen	HiSeq 2500	PowerSoil kit	Nextera	16000000	3900000000
PRJNA524094	SRR11088379	aquatic	influent	WWTP	DE	Greifswald	54.12 N	13.43 E	1	2016-11-30	University of Goettingen	HiSeq 2500	PowerSoil kit	Nextera	15000000	4400000000
PRJNA524094	SRR11088384	aquatic	influent	WWTP	DE	Greifswald	54.12 N	13.43 E	1	2017-03-28	University of Goettingen	HiSeq 2500	PowerSoil kit	Nextera	16000000	4600000000
PRJNA524094	SRR11088390	aquatic	influent	WWTP	DE	Greifswald	54.12 N	13.43 E	1	2018-06-05	University of Goettingen	HiSeq 2500	PowerSoil kit	Nextera	32000000	8100000000
PRJNA524094	SRR11088401	aquatic	influent	WWTP	DE	Goettingen	51.55 N	9.92 E	141	2018-05-22	University of Goettingen	HiSeq 2500	PowerSoil kit	Nextera	14000000	3500000000
PRJNA524094	SRR11088408	aquatic	influent	WWTP	DE	Greifswald	54.12 N	13.43 E	1	2018-02-27	University of Goettingen	HiSeq 2500	PowerSoil kit	Nextera	6300000	2000000000
PRJNA524094	SRR11088419	aquatic	influent	WWTP	DE	Goettingen	51.55 N	9.92 E	141	2018-02-06	University of Goettingen	HiSeq 2500	PowerSoil kit	Nextera	16000000	3800000000
PRJNA524094	SRR11088427	aquatic	influent	WWTP	DE	Greifswald	54.12 N	13.43 E	1	2017-11-14	University of Goettingen	HiSeq 2500	PowerSoil kit	Nextera	3900000	1500000000
PRJNA524094	SRR11088433	aquatic	influent	WWTP	DE	Goettingen	51.55 N	9.92 E	141	2017-02-28	University of Goettingen	HiSeq 2500	PowerSoil kit	Nextera	19000000	3600000000
PRJNA524094	SRR11088438	aquatic	influent	WWTP	DE	Goettingen	51.55 N	9.92 E	141	2017-11-21	University of Goettingen	HiSeq 2500	PowerSoil kit	Nextera	12000000	3000000000
PRJNA524094	SRR11088446	aquatic	influent	WWTP	DE	Greifswald	54.12 N	13.43 E	1	2017-10-17	University of Goettingen	HiSeq 2500	PowerSoil kit	Nextera	19000000	4400000000
PRJNA524094	SRR11088457	aquatic	influent	WWTP	DE	Goettingen	51.55 N	9.92 E	141	2017-08-22	University of Goettingen	HiSeq 2500	PowerSoil kit	Nextera	18000000	4600000000
PRJNA524094	SRR11088467	aquatic	influent	WWTP	DE	Greifswald	54.12 N	13.43 E	1	2018-08-07	University of Goettingen	HiSeq 2500	PowerSoil kit	Nextera	22000000	5800000000
PRJNA524094	SRR11088478	aquatic	influent	WWTP	DE	Goettingen	51.55 N	9.92 E	141	2018-08-28	University of Goettingen	HiSeq 2500	PowerSoil kit	Nextera	13000000	4600000000
PRJNA683044	SRR13208910	aquatic	influent	WWTP	US	Christiansburg	37.155718 N	80.470294 W	557	2017-12	Virginia Tech	NovaSeq 6000	Fast DNA Spin Kit for Soil	Nextera XT	19000000	5100000000
PRJNA683044	SRR13208908	aquatic	influent	WWTP	US	Christiansburg	37.155718 N	80.470294 W	557	2018-08	Virginia Tech	NovaSeq 6000	Fast DNA Spin Kit for Soil	Nextera XT	14000000	3700000000
PRJNA683044	SRR13208894	aquatic	influent	WWTP	US	Christiansburg	37.155718 N	80.470294 W	557	2017-10	Virginia Tech	NovaSeq 6000	Fast DNA Spin Kit for Soil	Nextera XT	21000000	5700000000
PRJNA683044	SRR13208892	aquatic	influent	WWTP	US	Christiansburg	37.155718 N	80.470294 W	557	2018-04	Virginia Tech	NovaSeq 6000	Fast DNA Spin Kit for Soil	Nextera XT	13000000	3400000000
PRJNA683044	SRR13208903	aquatic	influent	WWTP	US	Christiansburg	37.155718 N	80.470294 W	557	2018-02	Virginia Tech	NovaSeq 6000	Fast DNA Spin Kit for Soil	Nextera XT	22000000	5900000000
PRJNA683044	SRR13208897	aquatic	influent	WWTP	US	Christiansburg	37.155718 N	80.470294 W	557	2018-10	Virginia Tech	NovaSeq 6000	Fast DNA Spin Kit for Soil	Nextera XT	13000000	3500000000
PRJNA683044	SRR13208898	aquatic	influent	WWTP	US	Christiansburg	37.155718 N	80.470294 W	557	2017-07	Virginia Tech	NovaSeq 6000	Fast DNA Spin Kit for Soil	Nextera XT	17000000	4600000000
PRJNA683044	SRR13208900	aquatic	influent	WWTP	US	Christiansburg	37.155718 N	80.470294 W	557	2018-06	Virginia Tech	NovaSeq 6000	Fast DNA Spin Kit for Soil	Nextera XT	24000000	6600000000
PRJNA768945	SRR16214421	aquatic	influent	WWTP	CD	Winnipeg	49.95 N	97.10 W	225	2019-10-22	University of Manitoba	NextSeq 550	unknown	Nextera flex	3200000	630000000
PRJNA768945	SRR16214419	aquatic	influent	WWTP	CD	Winnipeg	49.95 N	97.10 W	225	2019-11-28	University of Manitoba	NextSeq 550	unknown	Nextera flex	4600000	960000000
PRJNA768945	SRR16214416	aquatic	influent	WWTP	CD	Winnipeg	49.95 N	97.10 W	225	2019-12-18	University of Manitoba	NextSeq 550	unknown	Nextera flex	3100000	650000000
PRJNA768945	SRR16214417	aquatic	influent	WWTP	CD	Winnipeg	49.95 N	97.10 W	225	2020-02-06	University of Manitoba	NextSeq 550	unknown	Nextera flex	6000000	1300000000
PRJNA768945	SRR16214424	aquatic	influent	WWTP	CD	Winnipeg	49.95 N	97.10 W	225	2019-10-22	University of Manitoba	NextSeq 550	unknown	Nextera flex	2500000	500000000
PRJNA768945	SRR16214420	aquatic	influent	WWTP	CD	Winnipeg	49.95 N	97.10 W	225	2019-11-28	University of Manitoba	NextSeq 550	unknown	Nextera flex	3000000	600000000
PRJNA768945	SRR16214422	aquatic	influent	WWTP	CD	Winnipeg	49.95 N	97.10 W	225	2019-12-18	University of Manitoba	NextSeq 550	unknown	Nextera flex	2400000	470000000
PRJNA768945	SRR16214418	aquatic	influent	WWTP	CD	Winnipeg	49.95 N	97.10 W	225	2020-02-06	University of Manitoba	NextSeq 550	unknown	Nextera flex	5900000	1300000000
PRJNA691978	SRR17535930	aquatic	influent	WWTP	US	Atlanta	33.75 N	84.39 W	311	2017-12-01	Georgia Institute of Technology	HiSeq 2500	unknown	Nextera XT	7200000	1500000000
PRJNA691978	SRR17535934	aquatic	influent	WWTP	US	Atlanta	33.75 N	84.39 W	311	2017-12-01	Georgia Institute of Technology	HiSeq 2500	unknown	Nextera XT	7500000	1700000000
PRJNA691978	SRR17535939	aquatic	influent	WWTP	US	Atlanta	33.75 N	84.39 W	311	2017-12-01	Georgia Institute of Technology	HiSeq 2500	unknown	Nextera XT	8700000	1700000000
PRJNA824545	SRR18715498	aquatic	effluent	WWTP	CN	Xinjiang	42.45 N	86.37 E	1103	2021-06-22	Xinjiang University	NovaSeq 6000	unknown	unknown	15000000	3500000000
PRJNA824545	SRR18715501	aquatic	effluent	WWTP	CN	Xinjiang	42.45 N	86.37 E	1103	2020-12-07	Xinjiang University	NovaSeq 6000	unknown	unknown	24000000	5700000000
PRJNA824545	SRR18715504	aquatic	effluent	WWTP	CN	Xinjiang	42.45 N	86.37 E	1103	2020-12-07	Xinjiang University	NovaSeq 6000	unknown	unknown	21000000	5400000000
PRJNA824545	SRR18715510	aquatic	effluent	WWTP	CN	Xinjiang	42.45 N	86.37 E	1103	2021-06-22	Xinjiang University	NovaSeq 6000	unknown	unknown	17000000	4000000000
PRJNA824545	SRR18715497	aquatic	influent	WWTP	CN	Xinjiang	42.45 N	86.37 E	1103	2021-06-22	Xinjiang University	NovaSeq 6000	unknown	unknown	18000000	4100000000
PRJNA824545	SRR18715500	aquatic	influent	WWTP	CN	Xinjiang	42.45 N	86.37 E	1103	2021-06-22	Xinjiang University	NovaSeq 6000	unknown	unknown	17000000	3800000000
PRJNA824545	SRR18715503	aquatic	influent	WWTP	CN	Xinjiang	42.45 N	86.37 E	1103	2020-12-07	Xinjiang University	NovaSeq 6000	unknown	unknown	23000000	5200000000
PRJNA824545	SRR18715513	aquatic	influent	WWTP	CN	Xinjiang	42.45 N	86.37 E	1103	2020-12-07	Xinjiang University	NovaSeq 6000	unknown	unknown	18000000	4200000000
PRJNA892917	SRR22000254	aquatic	sediment	River	DE	Lockwitzbach River Basin	50.961889 N	13.777417 E	187	2016-10-25	TU Dresden	NovaSeq 6000	PowerWater kit	Illumina standard genomic library	45000000	11000000000
PRJNA892917	SRR22000250	aquatic	sediment	River	DE	Lockwitzbach River Basin	50.956021 N	13.772238 E	183	2017-09-19	TU Dresden	NovaSeq 6000	PowerWater kit	Illumina standard genomic library	2200000	560000000
PRJNA892917	SRR22000248	aquatic	water	River	DE	Lockwitzbach River Basin	50.944399 N	13.744337 E	229	2017-09-18	TU Dresden	NovaSeq 6000	PowerWater kit	Illumina standard genomic library	30000000	7400000000
PRJNA892917	SRR22000219	aquatic	sediment	River	DE	Lockwitzbach River Basin	50.961813 N	13.777436 E	187	2017-09-19	TU Dresden	NovaSeq 6000	PowerWater kit	Illumina standard genomic library	30000000	7900000000
PRJNA892917	SRR22000253	aquatic	sediment	River	DE	Lockwitzbach River Basin	50.961889 N	13.777417 E	187	2016-10-25	TU Dresden	NovaSeq 6000	PowerWater kit	Illumina standard genomic library	40000000	9700000000
PRJNA892917	SRR22000244	aquatic	water	River	DE	Lockwitzbach River Basin	50.870665 N	13.752147 E	438	2017-09-18	TU Dresden	NovaSeq 6000	PowerWater kit	Illumina standard genomic library	15000000	3600000000
PRJNA892917	SRR22000245	aquatic	water	River	DE	Lockwitzbach River Basin	50.871357 N	13.716463 E	417	2017-09-18	TU Dresden	NovaSeq 6000	PowerWater kit	Illumina standard genomic library	26000000	6500000000
PRJNA892917	SRR22000246	aquatic	water	River	DE	Lockwitzbach River Basin	50.97744 N	13.79426 E	158	2017-09-18	TU Dresden	NovaSeq 6000	PowerWater kit	Illumina standard genomic library	23000000	6000000000
PRJNA892917	SRR22000252	aquatic	water	River	DE	Lockwitzbach River Basin	50.922453 N	13.779215 E	254	2017-09-18	TU Dresden	NovaSeq 6000	PowerWater kit	Illumina standard genomic library	26000000	6800000000
PRJNA892917	SRR22000167	aquatic	sediment	River	DE	Lockwitzbach River Basin	50.944388 N	13.744341 E	229	2018-07-24	TU Dresden	NovaSeq 6000	PowerWater kit	Illumina standard genomic library	3600000	960000000
PRJNA892917	SRR22000249	aquatic	water	River	DE	Lockwitzbach River Basin	50.906836 N	13.768107 E	304	2017-09-18	TU Dresden	NovaSeq 6000	PowerWater kit	Illumina standard genomic library	36000000	8200000000
PRJNA892917	SRR22000247	aquatic	sediment	River	DE	Lockwitzbach River Basin	50.919198 N	13.737021 E	361	2018-07-24	TU Dresden	NovaSeq 6000	PowerWater kit	Illumina standard genomic library	28000000	6900000000
PRJNA892917	SRR22000164	aquatic	sediment	River	DE	Lockwitzbach River Basin	50.961813 N	13.777436 E	187	2017-09-19	TU Dresden	NovaSeq 6000	PowerWater kit	Illumina standard genomic library	11000000	3000000000
PRJNA892917	SRR22000243	aquatic	water	River	DE	Lockwitzbach River Basin	50.870665 N	13.752147 E	438	2017-09-18	TU Dresden	NovaSeq 6000	PowerWater kit	Illumina standard genomic library	6400000	1500000000
PRJNA892917	SRR22000166	aquatic	effluent	WWTP	DE	Lockwitzbach River Basin	50.961188 N	13.777701 E	185	2016-10-25	TU Dresden	NovaSeq 6000	PowerWater kit	Illumina standard genomic library	17000000	4300000000
PRJNA892917	SRR22000165	aquatic	sediment	River	DE	Lockwitzbach River Basin	50.956021 N	13.772238 E	183	2017-09-19	TU Dresden	NovaSeq 6000	PowerWater kit	Illumina standard genomic library	36000000	9300000000
PRJNA892917	SRR22000241	aquatic	effluent	WWTP	DE	Lockwitzbach River Basin	50.961188 N	13.777701 E	185	2016-11-07	TU Dresden	NovaSeq 6000	PowerWater kit	Illumina standard genomic library	23000000	6000000000
PRJNA892917	SRR22000242	aquatic	water	River	DE	Lockwitzbach River Basin	50.895066 N	13.76102 E	326	2017-09-18	TU Dresden	NovaSeq 6000	PowerWater kit	Illumina standard genomic library	22000000	5500000000
PRJNA892917	SRR22000169	aquatic	sediment	River	DE	Lockwitzbach River Basin	50.944388 N	13.744341 E	229	2018-07-24	TU Dresden	NovaSeq 6000	PowerWater kit	Illumina standard genomic library	5400000	1500000000
PRJNA892917	SRR22000168	aquatic	sediment	River	DE	Lockwitzbach River Basin	50.944388 N	13.744341 E	229	2018-07-24	TU Dresden	NovaSeq 6000	PowerWater kit	Illumina standard genomic library	4600000	1200000000
PRJNA892917	SRR22000239	aquatic	effluent	WWTP	DE	Lockwitzbach River Basin	50.961188 N	13.777701 E	185	2016-12-13	TU Dresden	NovaSeq 6000	PowerWater kit	Illumina standard genomic library	29000000	7700000000
PRJNA892917	SRR22000170	aquatic	sediment	River	DE	Lockwitzbach River Basin	50.96602 N	13.725885 E	266	2018-07-24	TU Dresden	NovaSeq 6000	PowerWater kit	Illumina standard genomic library	26000000	6500000000
PRJNA892917	SRR22000238	aquatic	sediment	River	DE	Lockwitzbach River Basin	50.961889 N	13.777417 E	187	2016-10-25	TU Dresden	NovaSeq 6000	PowerWater kit	Illumina standard genomic library	28000000	6900000000
PRJNA892917	SRR22000171	aquatic	sediment	River	DE	Lockwitzbach River Basin	50.96602 N	13.725885 E	266	2018-07-24	TU Dresden	NovaSeq 6000	PowerWater kit	Illumina standard genomic library	36000000	8400000000
PRJNA892917	SRR22000237	aquatic	sediment	River	DE	Lockwitzbach River Basin	50.961889 N	13.777417 E	187	2017-01-10	TU Dresden	NovaSeq 6000	PowerWater kit	Illumina standard genomic library	32000000	8400000000
PRJNA892917	SRR22000240	aquatic	effluent	WWTP	DE	Lockwitzbach River Basin	50.961188 N	13.777701 E	185	2016-11-22	TU Dresden	NovaSeq 6000	PowerWater kit	Illumina standard genomic library	17000000	4600000000
PRJNA892917	SRR22000172	aquatic	sediment	River	DE	Lockwitzbach River Basin	50.966004 N	13.724581 E	266	2018-07-24	TU Dresden	NovaSeq 6000	PowerWater kit	Illumina standard genomic library	26000000	6700000000
PRJNA892917	SRR22000236	aquatic	sediment	River	DE	Lockwitzbach River Basin	50.96095 N	13.777174 E	185	2017-01-10	TU Dresden	NovaSeq 6000	PowerWater kit	Illumina standard genomic library	23000000	5900000000
PRJNA892917	SRR22000173	aquatic	sediment	River	DE	Lockwitzbach River Basin	50.966004 N	13.724581 E	266	2018-07-24	TU Dresden	NovaSeq 6000	PowerWater kit	Illumina standard genomic library	19000000	5000000000
PRJNA892917	SRR22000235	aquatic	effluent	WWTP	DE	Lockwitzbach River Basin	50.961188 N	13.777701 E	185	2017-01-10	TU Dresden	NovaSeq 6000	PowerWater kit	Illumina standard genomic library	36000000	9400000000
PRJNA892917	SRR22000174	aquatic	sediment	River	DE	Lockwitzbach River Basin	50.961813 N	13.777436 E	187	2018-07-24	TU Dresden	NovaSeq 6000	PowerWater kit	Illumina standard genomic library	24000000	6200000000
PRJNA892917	SRR22000234	aquatic	water	River	DE	Lockwitzbach River Basin	50.961889 N	13.777417 E	187	2017-01-10	TU Dresden	NovaSeq 6000	PowerWater kit	Illumina standard genomic library	20000000	5100000000
PRJNA892917	SRR22000176	aquatic	sediment	River	DE	Lockwitzbach River Basin	50.943039 N	13.766104 E	206	2018-07-24	TU Dresden	NovaSeq 6000	PowerWater kit	Illumina standard genomic library	25000000	6600000000
PRJNA892917	SRR22000175	aquatic	sediment	River	DE	Lockwitzbach River Basin	50.956021 N	13.772238 E	183	2018-07-24	TU Dresden	NovaSeq 6000	PowerWater kit	Illumina standard genomic library	39000000	9600000000
PRJNA892917	SRR22000233	aquatic	water	River	DE	Lockwitzbach River Basin	50.96095 N	13.777174 E	185	2017-01-10	TU Dresden	NovaSeq 6000	PowerWater kit	Illumina standard genomic library	42000000	11000000000
PRJNA892917	SRR22000232	aquatic	sediment	River	DE	Lockwitzbach River Basin	50.888182 N	13.748205 E	349	2018-07-24	TU Dresden	NovaSeq 6000	PowerWater kit	Illumina standard genomic library	30000000	7600000000
PRJNA892917	SRR22000178	aquatic	sediment	River	DE	Lockwitzbach River Basin	50.943039 N	13.766104 E	206	2018-07-24	TU Dresden	NovaSeq 6000	PowerWater kit	Illumina standard genomic library	21000000	5400000000
PRJNA892917	SRR22000229	aquatic	effluent	WWTP	DE	Lockwitzbach River Basin	50.961188 N	13.777701 E	185	2017-02-14	TU Dresden	NovaSeq 6000	PowerWater kit	Illumina standard genomic library	5400000	1400000000
PRJNA892917	SRR22000179	aquatic	sediment	River	DE	Lockwitzbach River Basin	50.90651 N	13.769353 E	303	2018-07-24	TU Dresden	NovaSeq 6000	PowerWater kit	Illumina standard genomic library	23000000	5700000000
PRJNA892917	SRR22000177	aquatic	sediment	River	DE	Lockwitzbach River Basin	50.96095 N	13.777174 E	185	2016-10-25	TU Dresden	NovaSeq 6000	PowerWater kit	Illumina standard genomic library	28000000	7200000000
PRJNA892917	SRR22000231	aquatic	sediment	River	DE	Lockwitzbach River Basin	50.888182 N	13.748205 E	349	2018-07-24	TU Dresden	NovaSeq 6000	PowerWater kit	Illumina standard genomic library	28000000	7000000000
PRJNA892917	SRR22000228	aquatic	sediment	River	DE	Lockwitzbach River Basin	50.961889 N	13.777417 E	187	2017-03-06	TU Dresden	NovaSeq 6000	PowerWater kit	Illumina standard genomic library	34000000	8800000000
PRJNA892917	SRR22000180	aquatic	sediment	River	DE	Lockwitzbach River Basin	50.90651 N	13.769353 E	303	2018-07-24	TU Dresden	NovaSeq 6000	PowerWater kit	Illumina standard genomic library	19000000	4900000000
PRJNA892917	SRR22000230	aquatic	effluent	WWTP	DE	Lockwitzbach River Basin	50.961188 N	13.777701 E	185	2017-02-14	TU Dresden	NovaSeq 6000	PowerWater kit	Illumina standard genomic library	2100000	570000000
PRJNA892917	SRR22000181	aquatic	sediment	River	DE	Lockwitzbach River Basin	50.895054 N	13.761 E	326	2018-07-24	TU Dresden	NovaSeq 6000	PowerWater kit	Illumina standard genomic library	24000000	6100000000
PRJNA892917	SRR22000227	aquatic	sediment	River	DE	Lockwitzbach River Basin	50.96095 N	13.777174 E	185	2016-10-25	TU Dresden	NovaSeq 6000	PowerWater kit	Illumina standard genomic library	37000000	9300000000
PRJNA892917	SRR22000183	aquatic	sediment	River	DE	Lockwitzbach River Basin	50.88682 N	13.738839 E	359	2018-07-24	TU Dresden	NovaSeq 6000	PowerWater kit	Illumina standard genomic library	20000000	5400000000
PRJNA892917	SRR22000225	aquatic	sediment	River	DE	Lockwitzbach River Basin	50.961889 N	13.777417 E	187	2017-03-06	TU Dresden	NovaSeq 6000	PowerWater kit	Illumina standard genomic library	23000000	6100000000
PRJNA892917	SRR22000226	aquatic	sediment	River	DE	Lockwitzbach River Basin	50.961889 N	13.777417 E	187	2017-03-06	TU Dresden	NovaSeq 6000	PowerWater kit	Illumina standard genomic library	27000000	7100000000
PRJNA892917	SRR22000184	aquatic	effluent	WWTP	DE	Lockwitzbach River Basin	50.961188 N	13.777701 E	185	2017-04-09	TU Dresden	NovaSeq 6000	PowerWater kit	Illumina standard genomic library	20000000	5100000000
PRJNA892917	SRR22000185	aquatic	sediment	River	DE	Lockwitzbach River Basin	50.904355 N	13.752881 E	320	2018-07-24	TU Dresden	NovaSeq 6000	PowerWater kit	Illumina standard genomic library	15000000	4000000000
PRJNA892917	SRR22000182	aquatic	sediment	River	DE	Lockwitzbach River Basin	50.88682 N	13.738839 E	359	2018-07-24	TU Dresden	NovaSeq 6000	PowerWater kit	Illumina standard genomic library	21000000	5600000000
PRJNA892917	SRR22000223	aquatic	sediment	River	DE	Lockwitzbach River Basin	50.96095 N	13.777174 E	185	2017-03-06	TU Dresden	NovaSeq 6000	PowerWater kit	Illumina standard genomic library	25000000	6500000000
PRJNA892917	SRR22000224	aquatic	sediment	River	DE	Lockwitzbach River Basin	50.96095 N	13.777174 E	185	2017-03-06	TU Dresden	NovaSeq 6000	PowerWater kit	Illumina standard genomic library	19000000	5100000000
PRJNA892917	SRR22000222	aquatic	effluent	WWTP	DE	Lockwitzbach River Basin	50.961188 N	13.777701 E	185	2017-03-06	TU Dresden	NovaSeq 6000	PowerWater kit	Illumina standard genomic library	26000000	6900000000
PRJNA892917	SRR22000186	aquatic	sediment	River	DE	Lockwitzbach River Basin	50.90452 N	13.752505 E	319	2018-07-24	TU Dresden	NovaSeq 6000	PowerWater kit	Illumina standard genomic library	24000000	6400000000
PRJNA892917	SRR22000187	aquatic	sediment	River	DE	Lockwitzbach River Basin	50.90452 N	13.752505 E	319	2018-07-24	TU Dresden	NovaSeq 6000	PowerWater kit	Illumina standard genomic library	27000000	7100000000
PRJNA892917	SRR22000188	aquatic	sediment	River	DE	Lockwitzbach River Basin	50.96095 N	13.777174 E	185	2016-10-25	TU Dresden	NovaSeq 6000	PowerWater kit	Illumina standard genomic library	37000000	9400000000
PRJNA892917	SRR22000221	aquatic	water	River	DE	Lockwitzbach River Basin	50.961889 N	13.777417 E	187	2017-03-06	TU Dresden	NovaSeq 6000	PowerWater kit	Illumina standard genomic library	23000000	6100000000
PRJNA892917	SRR22000189	aquatic	sediment	River	DE	Lockwitzbach River Basin	50.914403 N	13.786861 E	311	2018-07-24	TU Dresden	NovaSeq 6000	PowerWater kit	Illumina standard genomic library	15000000	3900000000
PRJNA892917	SRR22000191	aquatic	sediment	River	DE	Lockwitzbach River Basin	50.914028 N	13.787224 E	316	2018-07-24	TU Dresden	NovaSeq 6000	PowerWater kit	Illumina standard genomic library	19000000	5000000000
PRJNA892917	SRR22000190	aquatic	sediment	River	DE	Lockwitzbach River Basin	50.914403 N	13.786861 E	311	2018-07-24	TU Dresden	NovaSeq 6000	PowerWater kit	Illumina standard genomic library	6500000	1700000000
PRJNA892917	SRR22000220	aquatic	water	River	DE	Lockwitzbach River Basin	50.96095 N	13.777174 E	185	2017-03-06	TU Dresden	NovaSeq 6000	PowerWater kit	Illumina standard genomic library	28000000	7200000000
PRJNA892917	SRR22000251	aquatic	sediment	River	DE	Lockwitzbach River Basin	50.956021 N	13.772238 E	183	2017-09-19	TU Dresden	NovaSeq 6000	PowerWater kit	Illumina standard genomic library	14000000	3600000000
PRJNA892917	SRR22000217	aquatic	sediment	River	DE	Lockwitzbach River Basin	50.888182 N	13.748205 E	349	2017-09-19	TU Dresden	NovaSeq 6000	PowerWater kit	Illumina standard genomic library	17000000	4300000000
PRJNA892917	SRR22000218	aquatic	sediment	River	DE	Lockwitzbach River Basin	50.888182 N	13.748205 E	349	2017-09-19	TU Dresden	NovaSeq 6000	PowerWater kit	Illumina standard genomic library	21000000	5600000000
PRJNA892917	SRR22000192	aquatic	sediment	River	DE	Lockwitzbach River Basin	50.90651 N	13.769353 E	303	2017-09-19	TU Dresden	NovaSeq 6000	PowerWater kit	Illumina standard genomic library	1200000	310000000
PRJNA892917	SRR22000216	aquatic	sediment	River	DE	Lockwitzbach River Basin	50.888182 N	13.748205 E	349	2017-09-19	TU Dresden	NovaSeq 6000	PowerWater kit	Illumina standard genomic library	1600000	400000000
PRJNA892917	SRR22000193	aquatic	sediment	River	DE	Lockwitzbach River Basin	50.90651 N	13.769353 E	303	2017-09-19	TU Dresden	NovaSeq 6000	PowerWater kit	Illumina standard genomic library	15000000	3800000000
PRJNA892917	SRR22000215	aquatic	sediment	River	DE	Lockwitzbach River Basin	50.90452 N	13.752505 E	319	2017-09-19	TU Dresden	NovaSeq 6000	PowerWater kit	Illumina standard genomic library	30000000	7600000000
PRJNA892917	SRR22000194	aquatic	sediment	River	DE	Lockwitzbach River Basin	50.90651 N	13.769353 E	303	2017-09-19	TU Dresden	NovaSeq 6000	PowerWater kit	Illumina standard genomic library	24000000	6500000000
PRJNA892917	SRR22000214	aquatic	sediment	River	DE	Lockwitzbach River Basin	50.904355 N	13.752881 E	320	2017-09-19	TU Dresden	NovaSeq 6000	PowerWater kit	Illumina standard genomic library	31000000	8000000000
PRJNA892917	SRR22000195	aquatic	sediment	River	DE	Lockwitzbach River Basin	50.895054 N	13.761 E	326	2017-09-19	TU Dresden	NovaSeq 6000	PowerWater kit	Illumina standard genomic library	29000000	7500000000
PRJNA892917	SRR22000213	aquatic	sediment	River	DE	Lockwitzbach River Basin	50.904355 N	13.752881 E	320	2017-09-19	TU Dresden	NovaSeq 6000	PowerWater kit	Illumina standard genomic library	25000000	6700000000
PRJNA892917	SRR22000212	aquatic	sediment	River	DE	Lockwitzbach River Basin	50.919476 N	13.733583 E	351	2017-09-19	TU Dresden	NovaSeq 6000	PowerWater kit	Illumina standard genomic library	34000000	8500000000
PRJNA892917	SRR22000197	aquatic	sediment	River	DE	Lockwitzbach River Basin	50.96602 N	13.725885 E	266	2017-09-19	TU Dresden	NovaSeq 6000	PowerWater kit	Illumina standard genomic library	28000000	7300000000
PRJNA892917	SRR22000211	aquatic	water	River	DE	Lockwitzbach River Basin	50.961889 N	13.777417 E	187	2016-10-25	TU Dresden	NovaSeq 6000	PowerWater kit	Illumina standard genomic library	26000000	6900000000
PRJNA892917	SRR22000210	aquatic	sediment	River	DE	Lockwitzbach River Basin	50.88682 N	13.738839 E	359	2017-09-19	TU Dresden	NovaSeq 6000	PowerWater kit	Illumina standard genomic library	24000000	6200000000
PRJNA892917	SRR22000196	aquatic	sediment	River	DE	Lockwitzbach River Basin	50.895054 N	13.761 E	326	2017-09-19	TU Dresden	NovaSeq 6000	PowerWater kit	Illumina standard genomic library	25000000	6600000000
PRJNA892917	SRR22000198	aquatic	sediment	River	DE	Lockwitzbach River Basin	50.96602 N	13.725885 E	266	2017-09-19	TU Dresden	NovaSeq 6000	PowerWater kit	Illumina standard genomic library	22000000	5800000000
PRJNA892917	SRR22000209	aquatic	sediment	River	DE	Lockwitzbach River Basin	50.919476 N	13.733583 E	351	2017-09-19	TU Dresden	NovaSeq 6000	PowerWater kit	Illumina standard genomic library	12000000	3300000000
PRJNA892917	SRR22000208	aquatic	sediment	River	DE	Lockwitzbach River Basin	50.919476 N	13.733583 E	351	2017-09-19	TU Dresden	NovaSeq 6000	PowerWater kit	Illumina standard genomic library	2500000	650000000
PRJNA892917	SRR22000199	aquatic	sediment	River	DE	Lockwitzbach River Basin	50.88682 N	13.738839 E	359	2017-09-19	TU Dresden	NovaSeq 6000	PowerWater kit	Illumina standard genomic library	20000000	5300000000
PRJNA892917	SRR22000201	aquatic	sediment	River	DE	Lockwitzbach River Basin	50.944388 N	13.744341 E	229	2017-09-19	TU Dresden	NovaSeq 6000	PowerWater kit	Illumina standard genomic library	24000000	6300000000
PRJNA892917	SRR22000207	aquatic	sediment	River	DE	Lockwitzbach River Basin	50.919198 N	13.737021 E	361	2017-09-19	TU Dresden	NovaSeq 6000	PowerWater kit	Illumina standard genomic library	20000000	5100000000
PRJNA892917	SRR22000200	aquatic	water	River	DE	Lockwitzbach River Basin	50.96095 N	13.777174 E	185	2016-10-25	TU Dresden	NovaSeq 6000	PowerWater kit	Illumina standard genomic library	32000000	8100000000
PRJNA892917	SRR22000203	aquatic	sediment	River	DE	Lockwitzbach River Basin	50.914028 N	13.787224 E	316	2017-09-19	TU Dresden	NovaSeq 6000	PowerWater kit	Illumina standard genomic library	21000000	5600000000
PRJNA892917	SRR22000205	aquatic	sediment	River	DE	Lockwitzbach River Basin	50.919198 N	13.737021 E	361	2017-09-19	TU Dresden	NovaSeq 6000	PowerWater kit	Illumina standard genomic library	2000000	520000000
PRJNA892917	SRR22000202	aquatic	sediment	River	DE	Lockwitzbach River Basin	50.944388 N	13.744341 E	229	2017-09-19	TU Dresden	NovaSeq 6000	PowerWater kit	Illumina standard genomic library	23000000	6200000000
PRJNA892917	SRR22000206	aquatic	sediment	River	DE	Lockwitzbach River Basin	50.919198 N	13.737021 E	361	2017-09-19	TU Dresden	NovaSeq 6000	PowerWater kit	Illumina standard genomic library	12000000	3200000000
PRJNA892917	SRR22000204	aquatic	sediment	River	DE	Lockwitzbach River Basin	50.914028 N	13.787224 E	316	2017-09-19	TU Dresden	NovaSeq 6000	PowerWater kit	Illumina standard genomic library	20000000	5200000000
PRJNA942078	SRR23730281	aquatic	influent	WWTP	DE	Germany, site A (undiscl.)	Germany, South West	Germany, South West	300	2017-01-17	TU Dresden	NovaSeq 6000	PowerWater kit	Illumina standard genomic library	21000000	5200000000
PRJNA942078	SRR23730280	aquatic	influent	WWTP	DE	Germany, site A (undiscl.)	Germany, South West	Germany, South West	300	2017-03-15	TU Dresden	NovaSeq 6000	PowerWater kit	Illumina standard genomic library	35000000	9000000000
PRJNA942078	SRR23730275	aquatic	influent	WWTP	DE	Germany, site B (undiscl.)	Germany, South East	Germany, South East	300	2017-07-11	TU Dresden	NovaSeq 6000	PowerWater kit	Illumina standard genomic library	46000000	12000000000
PRJNA942078	SRR23730274	aquatic	influent	WWTP	DE	Germany, site B (undiscl.)	Germany, South East	Germany, South East	300	2017-08-31	TU Dresden	NovaSeq 6000	PowerWater kit	Illumina standard genomic library	29000000	7400000000
PRJNA942078	SRR23730273	aquatic	influent	WWTP	DE	Germany, site B (undiscl.)	Germany, South East	Germany, South East	300	2018-01-04	TU Dresden	NovaSeq 6000	PowerWater kit	Illumina standard genomic library	25000000	6500000000
PRJNA942078	SRR23730272	aquatic	influent	WWTP	DE	Germany, site C (undiscl.)	Germany South	Germany South	500	2016-11-29	TU Dresden	NovaSeq 6000	PowerWater kit	Illumina standard genomic library	24000000	6300000000
PRJNA942078	SRR23730271	aquatic	influent	WWTP	DE	Germany, site C (undiscl.)	Germany South	Germany South	500	2017-02-14	TU Dresden	NovaSeq 6000	PowerWater kit	Illumina standard genomic library	20000000	5200000000
PRJNA942078	SRR23730270	aquatic	influent	WWTP	DE	Germany, site D1 (undiscl.)	Germany North, 1	Germany North, 1	20	2017-03-14	TU Dresden	NovaSeq 6000	PowerWater kit	Illumina standard genomic library	21000000	5500000000
PRJNA942078	SRR23730269	aquatic	influent	WWTP	DE	Germany, site D2 (undiscl.)	Germany North, 2	Germany North, 2	20	2017-03-14	TU Dresden	NovaSeq 6000	PowerWater kit	Illumina standard genomic library	34000000	8900000000
PRJNA942078	SRR23730268	aquatic	influent	WWTP	DE	Germany, site E (undiscl.)	Germany West, 1	Germany West, 1	120	2017-02-28	TU Dresden	NovaSeq 6000	PowerWater kit	Illumina standard genomic library	30000000	7700000000
PRJNA942078	SRR23730279	aquatic	influent	WWTP	DE	Germany, site F1 (undiscl.)	Germany West, 2	Germany West, 2	120	2017-03-06	TU Dresden	NovaSeq 6000	PowerWater kit	Illumina standard genomic library	26000000	6700000000
PRJNA942078	SRR23730278	aquatic	influent	WWTP	DE	Germany, site F2 (undiscl.)	Germany West, 3	Germany West, 3	120	2017-03-06	TU Dresden	NovaSeq 6000	PowerWater kit	Illumina standard genomic library	26000000	6900000000
PRJNA942078	SRR23730277	aquatic	influent	WWTP	DE	Germany, site G (undiscl.)	Germany East	Germany East	100	2017-08-10	TU Dresden	NovaSeq 6000	PowerWater kit	Illumina standard genomic library	24000000	5900000000
PRJNA942078	SRR23730276	aquatic	influent	WWTP	DE	Germany, site G (undiscl.)	Germany East	Germany East	100	2017-11-05	TU Dresden	NovaSeq 6000	PowerWater kit	Illumina standard genomic library	31000000	8400000000
PRJNA904380	SRR22752011	aquatic	influent	WWTP	NZ	Christchurch	43.52 S	172.70 E	6	2019-11-20	Institute of Environmental Science and Research	NovaSeq 6000	PowerSoil Pro kit	unknown	15000000	4300000000
PRJNA904380	SRR22752012	aquatic	influent	WWTP	NZ	Christchurch	43.52 S	172.70 E	6	2019-11-20	Institute of Environmental Science and Research	NovaSeq 6000	PowerSoil Pro kit	unknown	15000000	4100000000
PRJNA904380	SRR22752013	aquatic	influent	WWTP	NZ	Christchurch	43.52 S	172.70 E	6	2019-11-20	Institute of Environmental Science and Research	NovaSeq 6000	PowerSoil Pro kit	unknown	16000000	4600000000
PRJNA904380	SRR22752036	aquatic	influent	WWTP	NZ	Christchurch	43.52 S	172.70 E	6	2019-11-19	Institute of Environmental Science and Research	NovaSeq 6000	PowerSoil Pro kit	unknown	17000000	4700000000
PRJNA904380	SRR22752042	aquatic	influent	WWTP	NZ	Christchurch	43.52 S	172.70 E	6	2019-11-21	Institute of Environmental Science and Research	NovaSeq 6000	PowerSoil Pro kit	unknown	15000000	4300000000
PRJNA904380	SRR22752043	aquatic	influent	WWTP	NZ	Christchurch	43.52 S	172.70 E	6	2019-11-21	Institute of Environmental Science and Research	NovaSeq 6000	PowerSoil Pro kit	unknown	14000000	4000000000
PRJNA904380	SRR22752044	aquatic	influent	WWTP	NZ	Christchurch	43.52 S	172.70 E	6	2019-11-21	Institute of Environmental Science and Research	NovaSeq 6000	PowerSoil Pro kit	unknown	17000000	4600000000
PRJNA904380	SRR22752047	aquatic	influent	WWTP	NZ	Christchurch	43.52 S	172.70 E	6	2019-11-19	Institute of Environmental Science and Research	NovaSeq 6000	PowerSoil Pro kit	unknown	15000000	4100000000
PRJNA904380	SRR22752048	aquatic	influent	WWTP	NZ	Christchurch	43.52 S	172.70 E	6	2019-11-19	Institute of Environmental Science and Research	NovaSeq 6000	PowerSoil Pro kit	unknown	18000000	5000000000
PRJNA633324	SRR11802899	terrestrial	soil	Urban	CN	Beijing region	39.92 N	116.35 E	6	2018-08-22	Tsinghua University	HiSeq X Ten	DNeasy PowerSoil Kit	NEB Next Ultra DNA Library Preparation Kit for Illumina	20000000	5200000000
PRJNA633324	SRR11802900	terrestrial	soil	Forest	CN	Beijing region	25.87 N	98.85 E	858	2018-08-21	Tsinghua University	HiSeq X Ten	DNeasy PowerSoil Kit	NEB Next Ultra DNA Library Preparation Kit for Illumina	18000000	4600000000
PRJNA633324	SRR11802901	terrestrial	soil	Forest	CN	Beijing region	26.51 N	99.44 E	2529	2018-08-20	Tsinghua University	HiSeq X Ten	DNeasy PowerSoil Kit	NEB Next Ultra DNA Library Preparation Kit for Illumina	22000000	5800000000
PRJNA633324	SRR11802902	terrestrial	soil	Forest	CN	Beijing region	27.78 N	98.65 E	1750	2018-08-24	Tsinghua University	HiSeq X Ten	DNeasy PowerSoil Kit	NEB Next Ultra DNA Library Preparation Kit for Illumina	23000000	6000000000
PRJNA633324	SRR11802903	terrestrial	soil	Forest	CN	Beijing region	26.91 N	98.88 E	1396	2018-08-26	Tsinghua University	HiSeq X Ten	DNeasy PowerSoil Kit	NEB Next Ultra DNA Library Preparation Kit for Illumina	22000000	5900000000
PRJNA633324	SRR11802904	terrestrial	soil	Forest park	CN	Beijing region	39.66 N	115.82 E	298	2018-08-21	Tsinghua University	HiSeq X Ten	DNeasy PowerSoil Kit	NEB Next Ultra DNA Library Preparation Kit for Illumina	22000000	5600000000
PRJNA633324	SRR11802905	terrestrial	soil	Forest park	CN	Beijing region	40.46 N	115.99 E	490	2018-08-21	Tsinghua University	HiSeq X Ten	DNeasy PowerSoil Kit	NEB Next Ultra DNA Library Preparation Kit for Illumina	26000000	6800000000
PRJNA633324	SRR11802906	terrestrial	soil	Urban	CN	Beijing region	40.02 N	116.52 E	43	2018-08-22	Tsinghua University	HiSeq X Ten	DNeasy PowerSoil Kit	NEB Next Ultra DNA Library Preparation Kit for Illumina	19000000	5000000000
PRJNA633324	SRR11802907	terrestrial	soil	Forest park	CN	Beijing region	39.88 N	116.74 E	28	2018-08-22	Tsinghua University	HiSeq X Ten	DNeasy PowerSoil Kit	NEB Next Ultra DNA Library Preparation Kit for Illumina	22000000	5700000000
PRJNA633324	SRR11802908	terrestrial	soil	Forest park	CN	Beijing region	40.23 N	117.23 E	265	2018-08-22	Tsinghua University	HiSeq X Ten	DNeasy PowerSoil Kit	NEB Next Ultra DNA Library Preparation Kit for Illumina	28000000	7200000000
PRJNA633324	SRR11802909	terrestrial	soil	Urban	CN	Beijing region	40.01 N	116.32 E	45	2018-08-21	Tsinghua University	HiSeq X Ten	DNeasy PowerSoil Kit	NEB Next Ultra DNA Library Preparation Kit for Illumina	24000000	6300000000
PRJNA633324	SRR11802910	terrestrial	soil	Urban	CN	Beijing region	40.1 N	116.21 E	46	2018-08-21	Tsinghua University	HiSeq X Ten	DNeasy PowerSoil Kit	NEB Next Ultra DNA Library Preparation Kit for Illumina	23000000	6000000000
PRJNA633324	SRR11802911	terrestrial	soil	Urban	CN	Beijing region	39.64 N	116.24 E	42	2018-08-21	Tsinghua University	HiSeq X Ten	DNeasy PowerSoil Kit	NEB Next Ultra DNA Library Preparation Kit for Illumina	24000000	6200000000
PRJNA633324	SRR11802912	terrestrial	soil	Urban	CN	Beijing region	39.77 N	116.58 E	28	2018-08-22	Tsinghua University	HiSeq X Ten	DNeasy PowerSoil Kit	NEB Next Ultra DNA Library Preparation Kit for Illumina	24000000	6100000000
PRJNA633324	SRR11802913	terrestrial	soil	Urban	CN	Beijing region	39.91 N	116.41 E	60	2018-08-22	Tsinghua University	HiSeq X Ten	DNeasy PowerSoil Kit	NEB Next Ultra DNA Library Preparation Kit for Illumina	21000000	5400000000
PRJNA633324	SRR11802914	terrestrial	soil	Urban	CN	Beijing region	39.9 N	116.2 E	70	2018-08-21	Tsinghua University	HiSeq X Ten	DNeasy PowerSoil Kit	NEB Next Ultra DNA Library Preparation Kit for Illumina	24000000	6200000000
PRJNA842732	SRR19769803	terrestrial	soil	Pasture	BR	Eastern Amazone	3.312967 S	54.909667 W	119	2015-07	University of Sao Paulo	HiSeq 2500	PowerLyzer PowerSoil Kit	NEBNext Ultra II DNA Library Prep Kit for Illumina	27000000	7200000000
PRJNA842732	SRR19769804	terrestrial	soil	Pasture	BR	Eastern Amazone	3.312967 S	54.909667 W	119	2015-07	University of Sao Paulo	HiSeq 2500	PowerLyzer PowerSoil Kit	NEBNext Ultra II DNA Library Prep Kit for Illumina	24000000	6200000000
PRJNA842732	SRR19769805	terrestrial	soil	Pasture	BR	Eastern Amazone	3.312967 S	54.909667 W	119	2015-07	University of Sao Paulo	HiSeq 2500	PowerLyzer PowerSoil Kit	NEBNext Ultra II DNA Library Prep Kit for Illumina	27000000	7100000000
PRJNA842732	SRR19769806	terrestrial	soil	Pasture	BR	Eastern Amazone	3.312967 S	54.909667 W	119	2015-07	University of Sao Paulo	HiSeq 2500	PowerLyzer PowerSoil Kit	NEBNext Ultra II DNA Library Prep Kit for Illumina	23000000	6100000000
PRJNA842732	SRR19769807	terrestrial	soil	Forest	BR	Eastern Amazone	3.295667 S	54.962983 W	128	2015-07	University of Sao Paulo	HiSeq 2500	PowerLyzer PowerSoil Kit	NEBNext Ultra II DNA Library Prep Kit for Illumina	47000000	12000000000
PRJNA842732	SRR19769808	terrestrial	soil	Forest	BR	Eastern Amazone	3.295667 S	54.962983 W	128	2015-07	University of Sao Paulo	HiSeq 2500	PowerLyzer PowerSoil Kit	NEBNext Ultra II DNA Library Prep Kit for Illumina	24000000	6400000000
PRJNA842732	SRR19769809	terrestrial	soil	Forest	BR	Eastern Amazone	3.295667 S	54.962983 W	128	2015-07	University of Sao Paulo	HiSeq 2500	PowerLyzer PowerSoil Kit	NEBNext Ultra II DNA Library Prep Kit for Illumina	24000000	6300000000
PRJNA842732	SRR19769810	terrestrial	soil	Forest	BR	Eastern Amazone	3.295667 S	54.962983 W	128	2015-07	University of Sao Paulo	HiSeq 2500	PowerLyzer PowerSoil Kit	NEBNext Ultra II DNA Library Prep Kit for Illumina	27000000	7100000000
PRJNA842732	SRR19769811	terrestrial	soil	Forest	BR	Eastern Amazone	3.312967 S	54.909667 W	119	2015-07	University of Sao Paulo	HiSeq 2500	PowerLyzer PowerSoil Kit	NEBNext Ultra II DNA Library Prep Kit for Illumina	28000000	7500000000
PRJNA842732	SRR19769812	terrestrial	soil	Forest	BR	Eastern Amazone	3.312967 S	54.909667 W	119	2015-07	University of Sao Paulo	HiSeq 2500	PowerLyzer PowerSoil Kit	NEBNext Ultra II DNA Library Prep Kit for Illumina	23000000	6100000000
PRJNA842732	SRR19769813	terrestrial	soil	Forest	BR	Eastern Amazone	3.295667 S	54.962983 W	128	2015-07	University of Sao Paulo	HiSeq 2500	PowerLyzer PowerSoil Kit	NEBNext Ultra II DNA Library Prep Kit for Illumina	25000000	6600000000
PRJNA842732	SRR19769814	terrestrial	soil	Forest	BR	Eastern Amazone	3.295667 S	54.962983 W	128	2015-07	University of Sao Paulo	HiSeq 2500	PowerLyzer PowerSoil Kit	NEBNext Ultra II DNA Library Prep Kit for Illumina	31000000	8000000000
PRJNA1040208	SRR26825294	terrestrial	soil	Wheat mesocosms	CD	Laval	45.544065 N	73.720552 W	22	2016-04	Institut national de la recherche scientifique	unknown	Phenol-chloroform extraction	unknown	30000000	7300000000
PRJNA1040208	SRR26825305	terrestrial	soil	Wheat mesocosms	CD	Laval	45.544065 N	73.720552 W	22	2016-04	Institut national de la recherche scientifique	unknown	Phenol-chloroform extraction	unknown	31000000	6800000000
PRJNA1040208	SRR26825311	terrestrial	soil	Wheat mesocosms	CD	Laval	45.544065 N	73.720552 W	22	2016-04	Institut national de la recherche scientifique	unknown	Phenol-chloroform extraction	unknown	27000000	6400000000
PRJNA1046246	SRR27117328	terrestrial	soil	Trees in mixed and monoculture	NZ	Waikato (Lake Waikare experimental area)	37.47557010 S	175.23255918 E	23	2022-01	University of Auckland	NextSeq 2000	unknown	unknown	13000000	2800000000
PRJNA1046246	SRR27117329	terrestrial	soil	Trees in mixed and monoculture	NZ	Waikato (Lake Waikare experimental area)	37.47560408 S	175.23258518 E	23	2022-01	University of Auckland	NextSeq 2000	unknown	unknown	14000000	3000000000
PRJNA1046246	SRR27117330	terrestrial	soil	Trees in mixed and monoculture	NZ	Waikato (Lake Waikare experimental area)	37.47553812 S	175.23250318 E	23	2022-01	University of Auckland	NextSeq 2000	unknown	unknown	13000000	2800000000
PRJNA1046246	SRR27117331	terrestrial	soil	Trees in mixed and monoculture	NZ	Waikato (Lake Waikare experimental area)	37.47556510 S	175.23257018 E	23	2022-01	University of Auckland	NextSeq 2000	unknown	unknown	15000000	3200000000
PRJNA1046246	SRR27117332	terrestrial	soil	Trees in mixed and monoculture	NZ	Waikato (Lake Waikare experimental area)	37.47644208 S	175.23143020 E	23	2022-01	University of Auckland	NextSeq 2000	unknown	unknown	14000000	3100000000
PRJNA1046246	SRR27117333	terrestrial	soil	Trees in mixed and monoculture	NZ	Waikato (Lake Waikare experimental area)	37.47571210 S	175.23213918 E	23	2022-01	University of Auckland	NextSeq 2000	unknown	unknown	16000000	3400000000
PRJNA1046246	SRR27117334	terrestrial	soil	Trees in mixed and monoculture	NZ	Waikato (Lake Waikare experimental area)	37.47632008 S	175.23152919 E	23	2022-01	University of Auckland	NextSeq 2000	unknown	unknown	13000000	2900000000
PRJNA1046246	SRR27117335	terrestrial	soil	Trees in mixed and monoculture	NZ	Waikato (Lake Waikare experimental area)	37.47633008 S	175.23149920 E	23	2022-01	University of Auckland	NextSeq 2000	unknown	unknown	15000000	3300000000
PRJNA1046246	SRR27117337	terrestrial	soil	Trees in mixed and monoculture	NZ	Waikato (Lake Waikare experimental area)	37.47638008 S	175.23151919 E	23	2022-01	University of Auckland	NextSeq 2000	unknown	unknown	14000000	3100000000
PRJNA1046246	SRR27117338	terrestrial	soil	Trees in mixed and monoculture	NZ	Waikato (Lake Waikare experimental area)	37.47559108 S	175.23253117 E	23	2022-01	University of Auckland	NextSeq 2000	unknown	unknown	12000000	2700000000
PRJNA1046246	SRR27117339	terrestrial	soil	Trees in mixed and monoculture	NZ	Waikato (Lake Waikare experimental area)	37.47637008 S	175.23159919 E	23	2022-01	University of Auckland	NextSeq 2000	unknown	unknown	15000000	3200000000
PRJNA1046246	SRR27117340	terrestrial	soil	Trees in mixed and monoculture	NZ	Waikato (Lake Waikare experimental area)	37.47625006 S	175.23165919 E	23	2022-01	University of Auckland	NextSeq 2000	unknown	unknown	16000000	3600000000
PRJNA1046246	SRR27117341	terrestrial	soil	Trees in mixed and monoculture	NZ	Waikato (Lake Waikare experimental area)	37.47619810 S	175.23167618 E	23	2022-01	University of Auckland	NextSeq 2000	unknown	unknown	16000000	3400000000
PRJNA1046246	SRR27117342	terrestrial	soil	Trees in mixed and monoculture	NZ	Waikato (Lake Waikare experimental area)	37.47620505 S	175.23173519 E	23	2022-01	University of Auckland	NextSeq 2000	unknown	unknown	13000000	2800000000
PRJNA1046246	SRR27117343	terrestrial	soil	Trees in mixed and monoculture	NZ	Waikato (Lake Waikare experimental area)	37.47619609 S	175.23171020 E	23	2022-01	University of Auckland	NextSeq 2000	unknown	unknown	14000000	3100000000
PRJNA1046246	SRR27117344	terrestrial	soil	Trees in mixed and monoculture	NZ	Waikato (Lake Waikare experimental area)	37.47619507 S	175.23171619 E	23	2022-01	University of Auckland	NextSeq 2000	unknown	unknown	14000000	3000000000
PRJNA1046246	SRR27117345	terrestrial	soil	Trees in mixed and monoculture	NZ	Waikato (Lake Waikare experimental area)	37.47623213 S	175.23168719 E	23	2022-01	University of Auckland	NextSeq 2000	unknown	unknown	13000000	2800000000
PRJNA1046246	SRR27117346	terrestrial	soil	Trees in mixed and monoculture	NZ	Waikato (Lake Waikare experimental area)	37.47620212 S	175.23170819 E	23	2022-01	University of Auckland	NextSeq 2000	unknown	unknown	13000000	2900000000
PRJNA1046246	SRR27117347	terrestrial	soil	Trees in mixed and monoculture	NZ	Waikato (Lake Waikare experimental area)	37.47615811 S	175.23172818 E	23	2022-01	University of Auckland	NextSeq 2000	unknown	unknown	13000000	2700000000
PRJNA1046246	SRR27117348	terrestrial	soil	Trees in mixed and monoculture	NZ	Waikato (Lake Waikare experimental area)	37.47612609 S	175.23177019 E	23	2022-01	University of Auckland	NextSeq 2000	unknown	unknown	14000000	3000000000
PRJNA1046246	SRR27117349	terrestrial	soil	Trees in mixed and monoculture	NZ	Waikato (Lake Waikare experimental area)	37.47550912 S	175.23256218 E	23	2022-01	University of Auckland	NextSeq 2000	unknown	unknown	12000000	2700000000
PRJNA1046246	SRR27117350	terrestrial	soil	Trees in mixed and monoculture	NZ	Waikato (Lake Waikare experimental area)	37.47614613 S	175.23168719 E	23	2022-01	University of Auckland	NextSeq 2000	unknown	unknown	14000000	3000000000
PRJNA1046246	SRR27117351	terrestrial	soil	Trees in mixed and monoculture	NZ	Waikato (Lake Waikare experimental area)	37.47623009 S	175.23166919 E	23	2022-01	University of Auckland	NextSeq 2000	unknown	unknown	14000000	2900000000
PRJNA1046246	SRR27117353	terrestrial	soil	Trees in mixed and monoculture	NZ	Waikato (Lake Waikare experimental area)	37.47593306 S	175.23189418 E	23	2022-01	University of Auckland	NextSeq 2000	unknown	unknown	15000000	3200000000
PRJNA1046246	SRR27117354	terrestrial	soil	Trees in mixed and monoculture	NZ	Waikato (Lake Waikare experimental area)	37.47590205 S	175.23187419 E	23	2022-01	University of Auckland	NextSeq 2000	unknown	unknown	13000000	2900000000
PRJNA1046246	SRR27117355	terrestrial	soil	Trees in mixed and monoculture	NZ	Waikato (Lake Waikare experimental area)	37.47590708 S	175.23191218 E	23	2022-01	University of Auckland	NextSeq 2000	unknown	unknown	12000000	2600000000
PRJNA1046246	SRR27117356	terrestrial	soil	Trees in mixed and monoculture	NZ	Waikato (Lake Waikare experimental area)	37.47598210 S	175.23193118 E	23	2022-01	University of Auckland	NextSeq 2000	unknown	unknown	15000000	3300000000
PRJNA1046246	SRR27117357	terrestrial	soil	Trees in mixed and monoculture	NZ	Waikato (Lake Waikare experimental area)	37.47594513 S	175.23197118 E	23	2022-01	University of Auckland	NextSeq 2000	unknown	unknown	15000000	3200000000
PRJNA1046246	SRR27117358	terrestrial	soil	Trees in mixed and monoculture	NZ	Waikato (Lake Waikare experimental area)	37.47590012 S	175.23202819 E	23	2022-01	University of Auckland	NextSeq 2000	unknown	unknown	15000000	3200000000
PRJNA1046246	SRR27117359	terrestrial	soil	Trees in mixed and monoculture	NZ	Waikato (Lake Waikare experimental area)	37.47586408 S	175.23208718 E	23	2022-01	University of Auckland	NextSeq 2000	unknown	unknown	14000000	3000000000
PRJNA1046246	SRR27117360	terrestrial	soil	Trees in mixed and monoculture	NZ	Waikato (Lake Waikare experimental area)	37.47546510 S	175.23247318 E	23	2022-01	University of Auckland	NextSeq 2000	unknown	unknown	14000000	3100000000
PRJNA1046246	SRR27117362	terrestrial	soil	Trees in mixed and monoculture	NZ	Waikato (Lake Waikare experimental area)	37.47579209 S	175.23201318 E	23	2022-01	University of Auckland	NextSeq 2000	unknown	unknown	14000000	3100000000
PRJNA1046246	SRR27117363	terrestrial	soil	Trees in mixed and monoculture	NZ	Waikato (Lake Waikare experimental area)	37.47576408 S	175.23202518 E	23	2022-01	University of Auckland	NextSeq 2000	unknown	unknown	14000000	3000000000
PRJNA1046246	SRR27117364	terrestrial	soil	Trees in mixed and monoculture	NZ	Waikato (Lake Waikare experimental area)	37.47579711 S	175.23198719 E	23	2022-01	University of Auckland	NextSeq 2000	unknown	unknown	14000000	3100000000
PRJNA1046246	SRR27117365	terrestrial	soil	Trees in mixed and monoculture	NZ	Waikato (Lake Waikare experimental area)	37.47581606 S	175.23204419 E	23	2022-01	University of Auckland	NextSeq 2000	unknown	unknown	14000000	3000000000
PRJNA1046246	SRR27117366	terrestrial	soil	Trees in mixed and monoculture	NZ	Waikato (Lake Waikare experimental area)	37.47575311 S	175.23205718 E	23	2022-01	University of Auckland	NextSeq 2000	unknown	unknown	16000000	3500000000
PRJNA1046246	SRR27117367	terrestrial	soil	Trees in mixed and monoculture	NZ	Waikato (Lake Waikare experimental area)	37.47578311 S	175.23206019 E	23	2022-01	University of Auckland	NextSeq 2000	unknown	unknown	13000000	2800000000
PRJNA1046246	SRR27117368	terrestrial	soil	Trees in mixed and monoculture	NZ	Waikato (Lake Waikare experimental area)	37.47591010 S	175.23207019 E	23	2022-01	University of Auckland	NextSeq 2000	unknown	unknown	12000000	2600000000
PRJNA1046246	SRR27117369	terrestrial	soil	Trees in mixed and monoculture	NZ	Waikato (Lake Waikare experimental area)	37.47579007 S	175.23201918 E	23	2022-01	University of Auckland	NextSeq 2000	unknown	unknown	11000000	2400000000
PRJNA1046246	SRR27117370	terrestrial	soil	Trees in mixed and monoculture	NZ	Waikato (Lake Waikare experimental area)	37.47577214 S	175.23202019 E	23	2022-01	University of Auckland	NextSeq 2000	unknown	unknown	14000000	3100000000
PRJNA1046246	SRR27117372	terrestrial	soil	Trees in mixed and monoculture	NZ	Waikato (Lake Waikare experimental area)	37.47576308 S	175.23207618 E	23	2022-01	University of Auckland	NextSeq 2000	unknown	unknown	12000000	2600000000
PRJNA1046246	SRR27117373	terrestrial	soil	Trees in mixed and monoculture	NZ	Waikato (Lake Waikare experimental area)	37.47591806 S	175.23204618 E	23	2022-01	University of Auckland	NextSeq 2000	unknown	unknown	13000000	2900000000
PRJNA1046246	SRR27117374	terrestrial	soil	Trees in mixed and monoculture	NZ	Waikato (Lake Waikare experimental area)	37.47586207 S	175.23207518 E	23	2022-01	University of Auckland	NextSeq 2000	unknown	unknown	11000000	2500000000
PRJNA1046246	SRR27117375	terrestrial	soil	Trees in mixed and monoculture	NZ	Waikato (Lake Waikare experimental area)	37.47570809 S	175.23228418 E	23	2022-01	University of Auckland	NextSeq 2000	unknown	unknown	12000000	2700000000
PRJNA1046246	SRR27117377	terrestrial	soil	Trees in mixed and monoculture	NZ	Waikato (Lake Waikare experimental area)	37.47565613 S	175.23221418 E	23	2022-01	University of Auckland	NextSeq 2000	unknown	unknown	13000000	2800000000
PRJNA1046246	SRR27117378	terrestrial	soil	Trees in mixed and monoculture	NZ	Waikato (Lake Waikare experimental area)	37.47557810 S	175.23227318 E	23	2022-01	University of Auckland	NextSeq 2000	unknown	unknown	12000000	2700000000
PRJNA1046246	SRR27117379	terrestrial	soil	Trees in mixed and monoculture	NZ	Waikato (Lake Waikare experimental area)	37.47562511 S	175.23229319 E	23	2022-01	University of Auckland	NextSeq 2000	unknown	unknown	15000000	3300000000
PRJNA1046246	SRR27117380	terrestrial	soil	Trees in mixed and monoculture	NZ	Waikato (Lake Waikare experimental area)	37.47562813 S	175.23249918 E	23	2022-01	University of Auckland	NextSeq 2000	unknown	unknown	13000000	2800000000
PRJNA1046246	SRR27117381	terrestrial	soil	Trees in mixed and monoculture	NZ	Waikato (Lake Waikare experimental area)	37.47556812 S	175.23253217 E	23	2022-01	University of Auckland	NextSeq 2000	unknown	unknown	15000000	3000000000
PRJNA1046246	SRR27117382	terrestrial	soil	Trees in mixed and monoculture	NZ	Waikato (Lake Waikare experimental area)	37.47553108 S	175.23255518 E	23	2022-01	University of Auckland	NextSeq 2000	unknown	unknown	14000000	3000000000
PRJNA1046246	SRR27117383	terrestrial	soil	Trees in mixed and monoculture	NZ	Waikato (Lake Waikare experimental area)	37.47547810 S	175.23261318 E	23	2022-01	University of Auckland	NextSeq 2000	unknown	unknown	13000000	2700000000
PRJEB52100	ERR9527597	terrestrial	soil	Pine forest	CH	Pfyn (Central Alps)	46.3 N	7.617 E	649	2012-10-24	ETH Zurich	HiSeq 2500	unknown	unknown	11000000	2500000000
PRJEB52100	ERR9527609	terrestrial	soil	Pine forest	CH	Pfyn (Central Alps)	46.3 N	7.617 E	649	2012-10-24	ETH Zurich	HiSeq 2500	unknown	unknown	12000000	2700000000
PRJEB52100	ERR9527610	terrestrial	soil	Pine forest	CH	Pfyn (Central Alps)	46.3 N	7.617 E	649	2012-10-24	ETH Zurich	HiSeq 2500	unknown	unknown	12000000	2800000000
PRJEB52100	ERR9527611	terrestrial	soil	Pine forest	CH	Pfyn (Central Alps)	46.3 N	7.617 E	649	2012-10-24	ETH Zurich	HiSeq 2500	unknown	unknown	11000000	2600000000
PRJEB52100	ERR9527612	terrestrial	soil	Pine forest	CH	Pfyn (Central Alps)	46.3 N	7.617 E	649	2012-10-24	ETH Zurich	HiSeq 2500	unknown	unknown	9900000	2300000000
PRJEB52100	ERR9527613	terrestrial	soil	Pine forest	CH	Pfyn (Central Alps)	46.3 N	7.617 E	649	2012-10-24	ETH Zurich	HiSeq 2500	unknown	unknown	14000000	3100000000
PRJEB52100	ERR9527614	terrestrial	soil	Pine forest	CH	Pfyn (Central Alps)	46.3 N	7.617 E	649	2012-10-24	ETH Zurich	HiSeq 2500	unknown	unknown	14000000	3200000000
PRJEB52100	ERR9527615	terrestrial	soil	Pine forest	CH	Pfyn (Central Alps)	46.3 N	7.617 E	649	2012-10-24	ETH Zurich	HiSeq 2500	unknown	unknown	12000000	2700000000
PRJNA502724	SRR8465471	terrestrial	soil	Boreal forest	NO	Maridalen valley, Oslo	59.997 N	10.7902 E	157	2017-09-15	DOE Joint Genome Institute	HiSeq 2500	unknown	unknown	12000000	3200000000
PRJNA502723	SRR8465469	terrestrial	soil	Boreal forest	NO	Maridalen valley, Oslo	59.9989 N	10.7903 E	169	2017-09-15	DOE Joint Genome Institute	HiSeq 2500	unknown	unknown	10000000	2600000000
PRJNA502722	SRR8465118	terrestrial	soil	Boreal forest	NO	Maridalen valley, Oslo	59.9992 N	10.7901 E	169	2017-09-15	DOE Joint Genome Institute	HiSeq 2500	unknown	unknown	11000000	2900000000
PRJNA502720	SRR8465120	terrestrial	soil	Boreal forest	NO	Maridalen valley, Oslo	59.9979 N	10.7895 E	154	2017-09-14	DOE Joint Genome Institute	HiSeq 2500	unknown	unknown	10000000	2600000000
PRJNA502721	SRR8465122	terrestrial	soil	Boreal forest	NO	Maridalen valley, Oslo	59.9982 N	10.7894 E	169	2017-09-14	DOE Joint Genome Institute	HiSeq 2500	unknown	unknown	11000000	2800000000
PRJNA1029145	SRR26457240	terrestrial	soil	Evergreen forest	USA	Onaqui, Utah	40.15854 N	112.521574 W	1790	2021-05-24	DOE JGI/Berkeley Lab	NovaSeq 6000	unknown	Illumina Regular Fragment, 400bp, Plates	90000000	25000000000
PRJNA1029144	SRR26457241	terrestrial	soil	Evergreen forest	USA	Onaqui, Utah	40.201043 N	112.497129 W	1299	2021-05-26	DOE JGI/Berkeley Lab	NovaSeq 6000	unknown	Illumina Regular Fragment, 400bp, Plates	100000000	27000000000
PRJNA1029150	SRR26457278	terrestrial	soil	Deciduous forest	USA	Alvord, Texas	33.37882 N	97.64669 W	330	2021-05-03	DOE JGI/Berkeley Lab	NovaSeq 6000	unknown	Illumina Regular Fragment, 400bp, Plates	75000000	20000000000
PRJNA1029151	SRR26457358	terrestrial	soil	Deciduous forest	USA	Alvord, Texas	33.41426 N	97.5971 W	272	2021-05-04	DOE JGI/Berkeley Lab	NovaSeq 6000	unknown	Illumina Regular Fragment, 400bp, Plates	110000000	29000000000
PRJNA1029064	SRR26457439	terrestrial	soil	Deciduous forest	USA	Alvord, Texas	33.38097 N	97.62021 W	308	2021-05-05	DOE JGI/Berkeley Lab	NovaSeq 6000	unknown	Illumina Regular Fragment, 400bp, Plates	130000000	36000000000
PRJNA1029066	SRR26457440	terrestrial	soil	Deciduous forest	USA	Alvord, Texas	33.39823 N	97.56673 W	279	2021-05-06	DOE JGI/Berkeley Lab	NovaSeq 6000	unknown	Illumina Regular Fragment, 400bp, Plates	130000000	34000000000
PRJNA1029067	SRR26457443	terrestrial	soil	Deciduous forest	USA	Alvord, Texas	33.40399 N	97.57274 W	261	2021-05-06	DOE JGI/Berkeley Lab	NovaSeq 6000	unknown	Illumina Regular Fragment, 400bp, Plates	140000000	37000000000
PRJNA1029069	SRR26457444	terrestrial	soil	Deciduous forest	USA	Alvord, Texas	33.39799 N	97.56834 W	280	2021-05-06	DOE JGI/Berkeley Lab	NovaSeq 6000	unknown	Illumina Regular Fragment, 400bp, Plates	130000000	33000000000
PRJNA1029070	SRR26457445	terrestrial	soil	Scrub	USA	Caribou Creek, Alaska	65.169192 N	147.520277 W	190	2021-07-07	DOE JGI/Berkeley Lab	NovaSeq 6000	unknown	Illumina Regular Fragment, 400bp, Plates	99000000	27000000000
PRJNA1029068	SRR26457446	terrestrial	soil	Deciduous forest	USA	Alvord, Texas	33.40398 N	97.57114 W	261	2021-05-06	DOE JGI/Berkeley Lab	NovaSeq 6000	unknown	Illumina Regular Fragment, 400bp, Plates	120000000	32000000000
PRJNA1029071	SRR26457447	terrestrial	soil	Evergreen forest	USA	Caribou Creek, Alaska	65.176107 N	147.544089 W	190	2021-07-07	DOE JGI/Berkeley Lab	NovaSeq 6000	unknown	Illumina Regular Fragment, 400bp, Plates	110000000	29000000000
PRJNA1029075	SRR26457448	terrestrial	soil	Dwarf scrub	USA	Healy, Alaska	63.875088 N	149.210438 W	580	2021-06-22	DOE JGI/Berkeley Lab	NovaSeq 6000	unknown	Illumina Regular Fragment, 400bp, Plates	74000000	16000000000
PRJNA1029072	SRR26457455	terrestrial	soil	Evergreen forest	USA	Caribou Creek, Alaska	65.190675 N	147.536694 W	190	2021-07-07	DOE JGI/Berkeley Lab	NovaSeq 6000	unknown	Illumina Regular Fragment, 400bp, Plates	120000000	34000000000
PRJNA1029073	SRR26457456	terrestrial	soil	Deciduous forest	USA	Caribou Creek, Alaska	65.174447 N	147.478155 W	190	2021-07-08	DOE JGI/Berkeley Lab	NovaSeq 6000	unknown	Illumina Regular Fragment, 400bp, Plates	120000000	33000000000
PRJNA1029074	SRR26457460	terrestrial	soil	Dwarf scrub	USA	Healy, Alaska	63.875088 N	149.210438 W	580	2021-06-22	DOE JGI/Berkeley Lab	NovaSeq 6000	unknown	Illumina Regular Fragment, 400bp, Plates	130000000	33000000000
PRJNA1029076	SRR26457462	terrestrial	soil	Scrub	USA	Yellowstone NP, Wyoming	44.954277 N	110.541571 W	2116	2021-07-05	DOE JGI/Berkeley Lab	NovaSeq 6000	unknown	Illumina Regular Fragment, 400bp, Plates	120000000	34000000000
PRJNA1029130	SRR26457741	terrestrial	soil	Evergreen forest	Puerto Rico	Guanica	17.96911 N	66.864276 W	141	2021-09-20	DOE JGI/Berkeley Lab	NovaSeq 6000	unknown	Illumina Regular Fragment, 400bp, Plates	140000000	37000000000
PRJNA1029077	SRR26457742	terrestrial	soil	Evergreen forest	USA	Yellowstone NP, Wyoming	44.951273 N	110.536649 W	2128	2021-07-07	DOE JGI/Berkeley Lab	NovaSeq 6000	unknown	Illumina Regular Fragment, 400bp, Plates	77000000	21000000000
PRJNA1029079	SRR26457744	terrestrial	soil	Gramanoid or herbaceous vegetation	USA	Yellowstone NP, Wyoming	44.965771 N	110.583711 W	3272	2021-07-08	DOE JGI/Berkeley Lab	NovaSeq 6000	unknown	Illumina Regular Fragment, 400bp, Plates	74000000	21000000000
PRJNA1029131	SRR26457745	terrestrial	soil	Evergreen forest	Puerto Rico	Guanica	17.968869 N	66.867682 W	134	2021-09-21	DOE JGI/Berkeley Lab	NovaSeq 6000	unknown	Illumina Regular Fragment, 400bp, Plates	67000000	18000000000
PRJNA1029132	SRR26457746	terrestrial	soil	Evergreen forest	Puerto Rico	Guanica	17.970725 N	66.863969 W	149	2021-09-20	DOE JGI/Berkeley Lab	NovaSeq 6000	unknown	Illumina Regular Fragment, 400bp, Plates	89000000	24000000000
PRJNA1029078	SRR26457747	terrestrial	soil	Evergreen forest	USA	Yellowstone NP, Wyoming	44.952363 N	110.541582 W	2118	2021-07-05	DOE JGI/Berkeley Lab	NovaSeq 6000	unknown	Illumina Regular Fragment, 400bp, Plates	86000000	23000000000
PRJNA1029081	SRR26457748	terrestrial	soil	Evergreen forest	USA	Yellowstone NP, Wyoming	44.970313 N	110.501884 W	3272	2021-07-06	DOE JGI/Berkeley Lab	NovaSeq 6000	unknown	Illumina Regular Fragment, 400bp, Plates	82000000	22000000000
PRJNA1029082	SRR26457749	terrestrial	soil	Scrub	USA	Yellowstone NP, Wyoming	44.948383 N	110.631377 W	3272	2021-07-08	DOE JGI/Berkeley Lab	NovaSeq 6000	unknown	Illumina Regular Fragment, 400bp, Plates	82000000	22000000000
PRJNA1029084	SRR26457750	terrestrial	soil	Scrub	USA	Yellowstone NP, Wyoming	44.932467 N	110.634896 W	3272	2021-07-06	DOE JGI/Berkeley Lab	NovaSeq 6000	unknown	Illumina Regular Fragment, 400bp, Plates	60000000	16000000000
PRJNA1029080	SRR26457751	terrestrial	soil	Evergreen forest	USA	Yellowstone NP, Wyoming	44.944613 N	110.433659 W	1862	2021-07-08	DOE JGI/Berkeley Lab	NovaSeq 6000	unknown	Illumina Regular Fragment, 400bp, Plates	110000000	31000000000
PRJNA1029083	SRR26457777	terrestrial	soil	Scrub	USA	Yellowstone NP, Wyoming	44.954777 N	110.533202 W	2128	2021-07-08	DOE JGI/Berkeley Lab	NovaSeq 6000	unknown	Illumina Regular Fragment, 400bp, Plates	110000000	29000000000
PRJNA1029089	SRR26457781	terrestrial	soil	Deciduous forest	USA	Konza Prairie Bio Station, Kansas	39.110903 N	96.552209 W	407	2021-07-19	DOE JGI/Berkeley Lab	NovaSeq 6000	unknown	Illumina Regular Fragment, 400bp, Plates	70000000	19000000000
PRJNA1029091	SRR26457784	terrestrial	soil	Deciduous forest	USA	Lower Teakettle, California	36.989997 N	119.024514 W	2193	2021-07-26	DOE JGI/Berkeley Lab	NovaSeq 6000	unknown	Illumina Regular Fragment, 400bp, Plates	58000000	16000000000
PRJNA1029092	SRR26457785	terrestrial	soil	Deciduous forest	USA	Lower Teakettle, California	37.058229 N	118.988578 W	81	2021-07-28	DOE JGI/Berkeley Lab	NovaSeq 6000	unknown	Illumina Regular Fragment, 400bp, Plates	90000000	23000000000
PRJNA1029090	SRR26457786	terrestrial	soil	Deciduous forest	USA	Lower Teakettle, California	36.999698 N	119.011037 W	2146	2021-07-19	DOE JGI/Berkeley Lab	NovaSeq 6000	unknown	Illumina Regular Fragment, 400bp, Plates	92000000	25000000000
PRJNA1029093	SRR26457790	terrestrial	soil	Deciduous forest	USA	Lower Teakettle, California	37.058229 N	118.988578 W	81	2021-07-28	DOE JGI/Berkeley Lab	NovaSeq 6000	unknown	Illumina Regular Fragment, 400bp, Plates	130000000	34000000000
PRJNA1029094	SRR26457791	terrestrial	soil	Deciduous forest	USA	Lower Teakettle, California	37.001687 N	119.036304 W	2184	2021-07-26	DOE JGI/Berkeley Lab	NovaSeq 6000	unknown	Illumina Regular Fragment, 400bp, Plates	96000000	26000000000
PRJNA1029097	SRR26457793	terrestrial	soil	Deciduous forest	USA	Lower Teakettle, California	36.978454 N	119.035693 W	2305	2021-07-20	DOE JGI/Berkeley Lab	NovaSeq 6000	unknown	Illumina Regular Fragment, 400bp, Plates	61000000	17000000000
PRJNA1029095	SRR26457794	terrestrial	soil	Deciduous forest	USA	Lower Teakettle, California	37.001687 N	119.036304 W	2184	2021-07-26	DOE JGI/Berkeley Lab	NovaSeq 6000	unknown	Illumina Regular Fragment, 400bp, Plates	110000000	28000000000
PRJNA1029096	SRR26457795	terrestrial	soil	Deciduous forest	USA	Lower Teakettle, California	37.012962 N	119.010619 W	2175	2021-07-26	DOE JGI/Berkeley Lab	NovaSeq 6000	unknown	Illumina Regular Fragment, 400bp, Plates	120000000	31000000000
PRJNA1029099	SRR26457796	terrestrial	soil	Evergreen forest	USA	Niwot Ridge, Colorado	40.043059 N	105.581501 W	3326	2021-07-26	DOE JGI/Berkeley Lab	NovaSeq 6000	unknown	Illumina Regular Fragment, 400bp, Plates	120000000	31000000000
PRJNA1029098	SRR26457797	terrestrial	soil	Evergreen forest	USA	Niwot Ridge, Colorado	40.043663 N	105.569904 W	3246	2021-07-26	DOE JGI/Berkeley Lab	NovaSeq 6000	unknown	Illumina Regular Fragment, 400bp, Plates	110000000	30000000000
PRJNA1029101	SRR26457890	terrestrial	soil	Gramanoid or herbaceous vegetation	USA	Niwot Ridge, Colorado	40.051247 N	105.565041 W	2236	2021-07-27	DOE JGI/Berkeley Lab	NovaSeq 6000	unknown	Illumina Regular Fragment, 400bp, Plates	110000000	31000000000
PRJNA1029100	SRR26457891	terrestrial	soil	Evergreen forest	USA	Niwot Ridge, Colorado	40.043059 N	105.581501 W	3326	2021-07-26	DOE JGI/Berkeley Lab	NovaSeq 6000	unknown	Illumina Regular Fragment, 400bp, Plates	140000000	38000000000
PRJNA1029103	SRR26457892	terrestrial	soil	Evergreen forest	USA	Niwot Ridge, Colorado	40.042345 N	105.558975 W	3160	2021-07-28	DOE JGI/Berkeley Lab	NovaSeq 6000	unknown	Illumina Regular Fragment, 400bp, Plates	92000000	23000000000
PRJNA1029102	SRR26457893	terrestrial	soil	Evergreen forest	USA	Niwot Ridge, Colorado	40.041058 N	105.547043 W	3017	2021-07-28	DOE JGI/Berkeley Lab	NovaSeq 6000	unknown	Illumina Regular Fragment, 400bp, Plates	110000000	30000000000
PRJNA1029104	SRR26457894	terrestrial	soil	Evergreen forest	USA	Stabler, Washington	45.825842 N	121.960125 W	388	2021-06-23	DOE JGI/Berkeley Lab	NovaSeq 6000	unknown	Illumina Regular Fragment, 400bp, Plates	92000000	24000000000
PRJNA1029105	SRR26457896	terrestrial	soil	Evergreen forest	USA	Stabler, Washington	45.825842 N	121.960125 W	388	2021-06-23	DOE JGI/Berkeley Lab	NovaSeq 6000	unknown	Illumina Regular Fragment, 400bp, Plates	120000000	32000000000
PRJNA1029133	SRR26457944	terrestrial	soil	Evergreen forest	Puerto Rico	Yauco	17.972832 N	66.857711 W	166	2021-09-22	DOE JGI/Berkeley Lab	NovaSeq 6000	unknown	Illumina Regular Fragment, 400bp, Plates	96000000	25000000000
PRJNA1029134	SRR26457947	terrestrial	soil	Evergreen forest	Puerto Rico	Guanica	17.963818 N	66.875667 W	104	2021-09-22	DOE JGI/Berkeley Lab	NovaSeq 6000	unknown	Illumina Regular Fragment, 400bp, Plates	86000000	23000000000
PRJNA1029137	SRR26457948	terrestrial	soil	Evergreen forest	USA	Stabler, Washington	45.822941 N	121.998707 W	565	2021-06-22	DOE JGI/Berkeley Lab	NovaSeq 6000	unknown	Illumina Regular Fragment, 400bp, Plates	64000000	16000000000
PRJNA1029136	SRR26457949	terrestrial	soil	Evergreen forest	Puerto Rico	Yauco	17.973138 N	66.861701 W	188	2021-09-22	DOE JGI/Berkeley Lab	NovaSeq 6000	unknown	Illumina Regular Fragment, 400bp, Plates	92000000	24000000000
PRJNA1029135	SRR26457950	terrestrial	soil	Evergreen forest	Puerto Rico	Yauco	17.969254 N	66.85267 W	133	2021-09-22	DOE JGI/Berkeley Lab	NovaSeq 6000	unknown	Illumina Regular Fragment, 400bp, Plates	100000000	28000000000
PRJNA1029139	SRR26457951	terrestrial	soil	Evergreen forest	USA	Stabler, Washington	45.831516 N	122.018608 W	616	2021-06-22	DOE JGI/Berkeley Lab	NovaSeq 6000	unknown	Illumina Regular Fragment, 400bp, Plates	120000000	32000000000
PRJNA1029138	SRR26457952	terrestrial	soil	Evergreen forest	USA	Stabler, Washington	45.822941 N	121.998707 W	565	2021-06-22	DOE JGI/Berkeley Lab	NovaSeq 6000	unknown	Illumina Regular Fragment, 400bp, Plates	120000000	32000000000
PRJNA1029140	SRR26457953	terrestrial	soil	Evergreen forest	USA	Stabler, Washington	45.831516 N	122.018608 W	611	2021-06-22	DOE JGI/Berkeley Lab	NovaSeq 6000	unknown	Illumina Regular Fragment, 400bp, Plates	100000000	28000000000
PRJNA1029141	SRR26458187	terrestrial	soil	Evergreen forest	USA	Stabler, Washington	45.844033 N	121.999068 W	697	2021-06-21	DOE JGI/Berkeley Lab	NovaSeq 6000	unknown	Illumina Regular Fragment, 400bp, Plates	140000000	38000000000
