# Supplementary material for: Bacteria of the order Burkholderiales are original environmental hosts of type II trimethoprim resistance genes (dfrB)
Source: ISME J. 2024 Dec 10;18(1):wrae243. doi: 10.1093/ismejo/wrae243 (PMC11662351; doi:10.1093/ismejo/wrae243)
Supplement: Table_S2_fs_wrae243 [file table_s2_fs_wrae243.txt]

# Analyzed long-read metagenomes
#
# This file contains tab-delimited text for immediate import by, e.g., R or any spreadsheet software
# 
# dfrB_copies: Number of dfrB gene copies detected in the sample (left empty if zero)
# Run, Experiment, BioSample, Study, BioProject: Accession identifiers for the sequence read archive (https://www.ncbi.nlm.nih.gov/sra))
# Continent, Country, Latitude, Longitude, Elevation, Depth: Geographical background of the samples
# Environment, Material, LibrarySource: Source of the metagenomic sample
# LibrarySelection, LibraryLayout, Platform, Instrument: Sequencing related attributes
# CenterName: Providing institution
# Bases: Total amount of sequence material
#
dfrB_copies	Run	Experiment	BioSample	Study	BioProject	Continent	Country	Latitude	Longitude	Elevation	Depth	CollectionDate	Environment	Material	LibrarySource	LibrarySelection	LibraryLayout	Platform	Instrument	Center Name	Bases
4	ERR3407986	ERX3431632	SAMEA5747353	ERP116058	PRJEB33278	Europe	United Kingdom	52	-4	78	0	2018-04-16	NA	soil	METAGENOMIC	RANDOM	SINGLE	OXFORD_NANOPORE	MinION	INSTITUTE OF BIOLOGICAL, ENVIRONMENTAL & RURAL SCI	6624273398
	ERR4171897	ERX4135526	SAMEA6852309	ERP121855	PRJEB38431	Asia	China	38.14	99.53	NA	NA	2018-09-02	NA	soil	METAGENOMIC	RANDOM	SINGLE	OXFORD_NANOPORE	MinION	DANGCHENYUAN	632647328
2	ERR4171898	ERX4135527	SAMEA6852310	ERP121855	PRJEB38431	Asia	China	38.14	99.53	NA	NA	2018-09-02	NA	soil	METAGENOMIC	RANDOM	SINGLE	OXFORD_NANOPORE	MinION	DANGCHENYUAN	5266458360
1	ERR4171899	ERX4135528	SAMEA6852311	ERP121855	PRJEB38431	Asia	China	38.13	99.53	NA	NA	2018-09-03	NA	soil	METAGENOMIC	RANDOM	SINGLE	OXFORD_NANOPORE	MinION	DANGCHENYUAN	6431989265
1	ERR4171900	ERX4135529	SAMEA6852312	ERP121855	PRJEB38431	Asia	China	38.13	99.53	NA	NA	2018-09-03	NA	soil	METAGENOMIC	RANDOM	SINGLE	OXFORD_NANOPORE	MinION	DANGCHENYUAN	647638261
1	ERR4171901	ERX4135530	SAMEA6852313	ERP121855	PRJEB38431	Asia	China	38.15	99.52	NA	NA	2018-09-02	NA	soil	METAGENOMIC	RANDOM	SINGLE	OXFORD_NANOPORE	MinION	DANGCHENYUAN	9853161242
	ERR4994276	ERX4803762	SAMEA7723745	ERP125880	PRJEB42020	North America	USA	64.8756625	147.6690593	155	0.1	2018-05-28	boreal forest	soil	METAGENOMIC	RANDOM	SINGLE	OXFORD_NANOPORE	MinION	UNIVERSITY OF ALASKA FAIRBANKS	237477806
	ERR4994277	ERX4803763	SAMEA7723746	ERP125880	PRJEB42020	North America	USA	64.8756625	147.6690593	155	0.1	2018-05-28	boreal forest	soil	METAGENOMIC	RANDOM	SINGLE	OXFORD_NANOPORE	MinION	UNIVERSITY OF ALASKA FAIRBANKS	266280833
	ERR4994280	ERX4803766	SAMEA7723749	ERP125880	PRJEB42020	North America	USA	64.8756625	147.6690593	155	0.1	2018-05-28	boreal forest	soil	METAGENOMIC	RANDOM	SINGLE	OXFORD_NANOPORE	MinION	UNIVERSITY OF ALASKA FAIRBANKS	319858083
	ERR4994281	ERX4803767	SAMEA7723750	ERP125880	PRJEB42020	North America	USA	64.8756625	147.6690593	155	0.1	2018-05-28	boreal forest	soil	METAGENOMIC	RANDOM	SINGLE	OXFORD_NANOPORE	MinION	UNIVERSITY OF ALASKA FAIRBANKS	244526616
	ERR4994283	ERX4803769	SAMEA7723752	ERP125880	PRJEB42020	North America	USA	64.8756625	147.6690593	155	0.1	2018-05-28	boreal forest	soil	METAGENOMIC	RANDOM	SINGLE	OXFORD_NANOPORE	MinION	UNIVERSITY OF ALASKA FAIRBANKS	242429913
	ERR4994284	ERX4803770	SAMEA7723753	ERP125880	PRJEB42020	North America	USA	64.8756625	147.6690593	155	0.1	2018-05-28	boreal forest	soil	METAGENOMIC	RANDOM	SINGLE	OXFORD_NANOPORE	MinION	UNIVERSITY OF ALASKA FAIRBANKS	187202338
	ERR4994285	ERX4803771	SAMEA7723754	ERP125880	PRJEB42020	North America	USA	64.8756625	147.6690593	155	0.1	2018-05-28	boreal forest	soil	METAGENOMIC	RANDOM	SINGLE	OXFORD_NANOPORE	MinION	UNIVERSITY OF ALASKA FAIRBANKS	237416454
1	ERR4994288	ERX4803774	SAMEA7723757	ERP125880	PRJEB42020	North America	USA	64.8756625	147.6690593	155	0.1	2018-05-28	boreal forest	soil	METAGENOMIC	RANDOM	SINGLE	OXFORD_NANOPORE	MinION	UNIVERSITY OF ALASKA FAIRBANKS	309392310
	ERR4994289	ERX4803775	SAMEA7723758	ERP125880	PRJEB42020	North America	USA	64.8756625	147.6690593	155	0.1	2018-05-28	boreal forest	soil	METAGENOMIC	RANDOM	SINGLE	OXFORD_NANOPORE	MinION	UNIVERSITY OF ALASKA FAIRBANKS	203489778
1	ERR4994292	ERX4803778	SAMEA7723761	ERP125880	PRJEB42020	North America	USA	64.87600288	147.6677435	155	0.1	2018-05-28	boreal forest	soil	METAGENOMIC	RANDOM	SINGLE	OXFORD_NANOPORE	MinION	UNIVERSITY OF ALASKA FAIRBANKS	308506891
	ERR4994293	ERX4803779	SAMEA7723762	ERP125880	PRJEB42020	North America	USA	64.87600288	147.6677435	155	0.1	2018-05-28	boreal forest	soil	METAGENOMIC	RANDOM	SINGLE	OXFORD_NANOPORE	MinION	UNIVERSITY OF ALASKA FAIRBANKS	304500863
	ERR4994295	ERX4803781	SAMEA7723764	ERP125880	PRJEB42020	North America	USA	64.87600288	147.6677435	155	0.1	2018-05-28	boreal forest	soil	METAGENOMIC	RANDOM	SINGLE	OXFORD_NANOPORE	MinION	UNIVERSITY OF ALASKA FAIRBANKS	269690205
	ERR4994296	ERX4803782	SAMEA7723765	ERP125880	PRJEB42020	North America	USA	64.87600288	147.6677435	155	0.1	2018-05-28	boreal forest	soil	METAGENOMIC	RANDOM	SINGLE	OXFORD_NANOPORE	MinION	UNIVERSITY OF ALASKA FAIRBANKS	182991407
	ERR4994297	ERX4803783	SAMEA7723766	ERP125880	PRJEB42020	North America	USA	64.87600288	147.6677435	155	0.1	2018-05-28	boreal forest	soil	METAGENOMIC	RANDOM	SINGLE	OXFORD_NANOPORE	MinION	UNIVERSITY OF ALASKA FAIRBANKS	264072945
	ERR4994306	ERX4803792	SAMEA7723775	ERP125880	PRJEB42020	North America	USA	64.87600288	147.6677435	155	0.1	2018-05-28	boreal forest	soil	METAGENOMIC	RANDOM	SINGLE	OXFORD_NANOPORE	MinION	UNIVERSITY OF ALASKA FAIRBANKS	203634783
	ERR4994308	ERX4803794	SAMEA7723777	ERP125880	PRJEB42020	North America	USA	64.87642864	147.6663	155	0.1	2018-05-28	boreal forest	soil	METAGENOMIC	RANDOM	SINGLE	OXFORD_NANOPORE	MinION	UNIVERSITY OF ALASKA FAIRBANKS	275828426
	ERR4994309	ERX4803795	SAMEA7723778	ERP125880	PRJEB42020	North America	USA	64.87642864	147.6663	155	0.1	2018-05-28	boreal forest	soil	METAGENOMIC	RANDOM	SINGLE	OXFORD_NANOPORE	MinION	UNIVERSITY OF ALASKA FAIRBANKS	296873474
	ERR4994311	ERX4803797	SAMEA7723780	ERP125880	PRJEB42020	North America	USA	64.87642864	147.6663	155	0.1	2018-05-28	boreal forest	soil	METAGENOMIC	RANDOM	SINGLE	OXFORD_NANOPORE	MinION	UNIVERSITY OF ALASKA FAIRBANKS	295277023
	ERR4994313	ERX4803799	SAMEA7723782	ERP125880	PRJEB42020	North America	USA	64.87642864	147.6663	155	0.1	2018-05-28	boreal forest	soil	METAGENOMIC	RANDOM	SINGLE	OXFORD_NANOPORE	MinION	UNIVERSITY OF ALASKA FAIRBANKS	206576878
	ERR4994315	ERX4803801	SAMEA7723784	ERP125880	PRJEB42020	North America	USA	64.87642864	147.6663	155	0.1	2018-05-28	boreal forest	soil	METAGENOMIC	RANDOM	SINGLE	OXFORD_NANOPORE	MinION	UNIVERSITY OF ALASKA FAIRBANKS	272044502
	ERR4994316	ERX4803802	SAMEA7723785	ERP125880	PRJEB42020	North America	USA	64.87642864	147.6663	155	0.1	2018-05-28	boreal forest	soil	METAGENOMIC	RANDOM	SINGLE	OXFORD_NANOPORE	MinION	UNIVERSITY OF ALASKA FAIRBANKS	316589380
	ERR4994317	ERX4803803	SAMEA7723786	ERP125880	PRJEB42020	North America	USA	64.87642864	147.6663	155	0.1	2018-05-28	boreal forest	soil	METAGENOMIC	RANDOM	SINGLE	OXFORD_NANOPORE	MinION	UNIVERSITY OF ALASKA FAIRBANKS	293661051
	ERR4994319	ERX4803805	SAMEA7723788	ERP125880	PRJEB42020	North America	USA	64.87642864	147.6663	155	0.1	2018-05-28	boreal forest	soil	METAGENOMIC	RANDOM	SINGLE	OXFORD_NANOPORE	MinION	UNIVERSITY OF ALASKA FAIRBANKS	235098257
	ERR4994321	ERX4803807	SAMEA7723790	ERP125880	PRJEB42020	North America	USA	64.87642864	147.6663	155	0.1	2018-05-28	boreal forest	soil	METAGENOMIC	RANDOM	SINGLE	OXFORD_NANOPORE	MinION	UNIVERSITY OF ALASKA FAIRBANKS	316380483
	ERR5029583	ERX4835933	SAMEA7750885	ERP126103	PRJEB42267	North America	Greenland	67.15188	50.053	518	0.427	2018	active permafrost layer	soil	METAGENOMIC	RANDOM	SINGLE	OXFORD_NANOPORE	MinION	UNIVERSITY OF BRISTOL	321211370
	ERR5029584	ERX4835934	SAMEA7750886	ERP126103	PRJEB42267	North America	Greenland	67.14995	50.05145	527.1	0.327	2018	active permafrost layer	soil	METAGENOMIC	RANDOM	SINGLE	OXFORD_NANOPORE	MinION	UNIVERSITY OF BRISTOL	243893398
	ERR5029589	ERX4835939	SAMEA7750891	ERP126103	PRJEB42267	North America	Greenland	67.14668	50.07338	466.4	0.463	2018	active permafrost layer	soil	METAGENOMIC	RANDOM	SINGLE	OXFORD_NANOPORE	MinION	UNIVERSITY OF BRISTOL	217789990
	ERR5029591	ERX4835941	SAMEA7750893	ERP126103	PRJEB42267	North America	Greenland	67.14596	50.12122	336.9	0.487	2018	active permafrost layer	soil	METAGENOMIC	RANDOM	SINGLE	OXFORD_NANOPORE	MinION	UNIVERSITY OF BRISTOL	257508054
2	ERR5029595	ERX4835945	SAMEA7750897	ERP126103	PRJEB42267	North America	Greenland	67.10608	50.21996	248.8	0.507	2018	active permafrost layer	soil	METAGENOMIC	RANDOM	SINGLE	OXFORD_NANOPORE	MinION	UNIVERSITY OF BRISTOL	214471972
1	ERR5029599	ERX4835949	SAMEA7750901	ERP126103	PRJEB42267	North America	Greenland	67.08983	50.29182	253.4	0.423	2018	active permafrost layer	soil	METAGENOMIC	RANDOM	SINGLE	OXFORD_NANOPORE	MinION	UNIVERSITY OF BRISTOL	329287510
1	ERR5029600	ERX4835950	SAMEA7750902	ERP126103	PRJEB42267	North America	Greenland	67.08233	50.32218	244.3	0.56	2018	active permafrost layer	soil	METAGENOMIC	RANDOM	SINGLE	OXFORD_NANOPORE	MinION	UNIVERSITY OF BRISTOL	2665151090
1	ERR5029601	ERX4835951	SAMEA7750903	ERP126103	PRJEB42267	North America	Greenland	67.08144	50.32932	211.3	0.437	2018	active permafrost layer	soil	METAGENOMIC	RANDOM	SINGLE	OXFORD_NANOPORE	MinION	UNIVERSITY OF BRISTOL	327189285
	ERR5029602	ERX4835952	SAMEA7750904	ERP126103	PRJEB42267	North America	Greenland	67.05706	50.43819	141.3	0.547	2018	active permafrost layer	soil	METAGENOMIC	RANDOM	SINGLE	OXFORD_NANOPORE	MinION	UNIVERSITY OF BRISTOL	3216350716
	ERR5029606	ERX4835956	SAMEA7750908	ERP126103	PRJEB42267	North America	Greenland	67.00727	50.6718	65.9	0.807	2018	active permafrost layer	soil	METAGENOMIC	RANDOM	SINGLE	OXFORD_NANOPORE	MinION	UNIVERSITY OF BRISTOL	225142372
4	ERR5029608	ERX4835958	SAMEA7750910	ERP126103	PRJEB42267	North America	Greenland	67.00017	50.64264	208.1	0.433	2018	active permafrost layer	soil	METAGENOMIC	RANDOM	SINGLE	OXFORD_NANOPORE	MinION	UNIVERSITY OF BRISTOL	2220126653
	ERR5029609	ERX4835959	SAMEA7750911	ERP126103	PRJEB42267	North America	Greenland	66.9858	50.69073	70.4	0.54	2018	active permafrost layer	soil	METAGENOMIC	RANDOM	SINGLE	OXFORD_NANOPORE	MinION	UNIVERSITY OF BRISTOL	2461664507
2	ERR5029610	ERX4835960	SAMEA7750912	ERP126103	PRJEB42267	North America	Greenland	67.00865	50.76699	115.5	0.63	2018	active permafrost layer	soil	METAGENOMIC	RANDOM	SINGLE	OXFORD_NANOPORE	MinION	UNIVERSITY OF BRISTOL	3478744944
5	ERR5029611	ERX4835961	SAMEA7750913	ERP126103	PRJEB42267	North America	Greenland	67.00661	50.782	122.5	0.637	2018	active permafrost layer	soil	METAGENOMIC	RANDOM	SINGLE	OXFORD_NANOPORE	MinION	UNIVERSITY OF BRISTOL	4187160520
	ERR5029613	ERX4835963	SAMEA7750915	ERP126103	PRJEB42267	North America	Greenland	66.99113	50.84861	93.5	0.45	2018	active permafrost layer	soil	METAGENOMIC	RANDOM	SINGLE	OXFORD_NANOPORE	MinION	UNIVERSITY OF BRISTOL	144844933
12	ERR5029615	ERX4835965	SAMEA7750917	ERP126103	PRJEB42267	North America	Greenland	66.98885	50.9426	171.1	0.333	2018	active permafrost layer	soil	METAGENOMIC	RANDOM	SINGLE	OXFORD_NANOPORE	MinION	UNIVERSITY OF BRISTOL	14922366311
40	ERR5029616	ERX4835966	SAMEA7750919	ERP126103	PRJEB42267	North America	Greenland	67.15359	50.051	505	0.583	2018	active permafrost layer	soil	METAGENOMIC	RANDOM	SINGLE	OXFORD_NANOPORE	MinION	UNIVERSITY OF BRISTOL	40386766080
	SRR11024260	SRX7677632	SAMN13976148	SRP247311	PRJNA602816	North America	Canada	49.272806 N	123.192361 W	NA	NA	2016-11	marine coastal surface sediment	sediment	METAGENOMIC	RANDOM	SINGLE	OXFORD_NANOPORE	MinION	DIVISION OF MICROBIAL ECOLOGY	331784600
	SRR11024531	SRX7677708	SAMN13976151	SRP247311	PRJNA602816	Europe	Italy	42.730028 N	10.156444 E	NA	NA	2016-11	marine coastal surface sediment	sediment	METAGENOMIC	RANDOM	SINGLE	OXFORD_NANOPORE	MinION	DIVISION OF MICROBIAL ECOLOGY	738846432
3	SRR11086694	SRX7725650	SAMN14082485	SRP249494	PRJNA605948	Europe	Germany	48.41684041 N	9.35832466 E	NA	0.1	2017-05	forest soil	soil	METAGENOMIC	RANDOM	SINGLE	OXFORD_NANOPORE	MinION	GENOMIC AND APPLIED MICROBIOLOGY & GOETTINGEN GENOMICS LABORATORY	22143387560
	SRR12594518	SRX9078528	SAMN15455624	SRP280157	PRJNA644262	Europe	Russia	65.0498 N	41.0626 E	NA	NA	2019-05-19	meromictic lake sediment	sediment	METAGENOMIC	RANDOM	SINGLE	OXFORD_NANOPORE	MinION	RESEARCH CENTER OF BIOTECHNOLOGY	10490904897
	SRR12959981	SRX9412735	SAMN16579000	SRP290663	PRJNA672826	Europe	Italy	NA	NA	NA	NA	2017-07-06	cow litter	soil	METAGENOMIC	RANDOM	SINGLE	OXFORD_NANOPORE	MinION	UNIVERSITY OF PARMA	199482634
1	SRR13912724	SRX10292326	SAMN18221840	SRP309958	PRJNA708254	North America	USA	41.78 N	71.92 W	NA	NA	2020-06-02	Abies balsamea rhizosphere	soil	METAGENOMIC	RANDOM	SINGLE	OXFORD_NANOPORE	MinION	CONNECTICUT AGRICULTURAL EXPERIMENT STATION	2549764658
11	SRR13912726	SRX10292324	SAMN18221838	SRP309958	PRJNA708254	North America	USA	41.78 N	71.92 W	NA	NA	2020-06-02	Abies balsamea rhizosphere	soil	METAGENOMIC	RANDOM	SINGLE	OXFORD_NANOPORE	MinION	CONNECTICUT AGRICULTURAL EXPERIMENT STATION	2677809803
3	SRR13912728	SRX10292322	SAMN18221836	SRP309958	PRJNA708254	North America	USA	41.78 N	71.92 W	NA	NA	2020-06-02	Abies balsamea rhizosphere	soil	METAGENOMIC	RANDOM	SINGLE	OXFORD_NANOPORE	MinION	CONNECTICUT AGRICULTURAL EXPERIMENT STATION	2618065933
2	SRR14085589	SRX10459791	SAMN18514596	SRP312381	PRJNA717813	Europe	Germany	48.578833 N	9.063472 E	NA	NA	2016-11	cambisol	soil	METAGENOMIC	RANDOM	SINGLE	OXFORD_NANOPORE	PromethION	UNIVERSITY OF TUEBINGEN	9767187259
1	SRR14085590	SRX10459790	SAMN18514595	SRP312381	PRJNA717813	Europe	Germany	48.578833 N	9.063472 E	NA	NA	2016-11	cambisol	soil	METAGENOMIC	RANDOM	SINGLE	OXFORD_NANOPORE	GridION	UNIVERSITY OF TUEBINGEN	5029424772
	SRR14537108	SRX10881306	SAMN19107325	SRP319844	PRJNA728906	Europe	Russia	53.542314 N	86.862370 E	NA	0.05-0.1	2018-07-23	NA	coal	METAGENOMIC	RANDOM	SINGLE	OXFORD_NANOPORE	MinION	RESEARCH CENTER OF BIOTECHNOLOGY	16124519928
	SRR14908485	SRX11222969	SAMN19842270	SRP325553	PRJNA741237	North America	USA	36.6777 N	121.6555 W	NA	NA	NA	NA	soil	METAGENOMIC	RANDOM	SINGLE	OXFORD_NANOPORE	MinION	USDA-ARS	265652119
	SRR14908487	SRX11222967	SAMN19842269	SRP325553	PRJNA741237	North America	USA	36.6777 N	121.6555 W	NA	NA	NA	NA	soil	METAGENOMIC	RANDOM	SINGLE	OXFORD_NANOPORE	MinION	USDA-ARS	290637609
	SRR15039773	SRX11350430	SAMN20058460	SRP326895	PRJNA743701	Pacific ocean	Pacific ocean	10.81 N	141.18 E	-6477	NA	2019-12-11	Mariana trench seafloor	sediment	METAGENOMIC	RANDOM	SINGLE	OXFORD_NANOPORE	PromethION	OCEAN UNIVERSITY OF CHINA	64069548153
	SRR16133582	SRX12418761	SAMN21895588	SRP339550	PRJNA767267	Africa	Egypt	30.247395 N	31.524689 E	NA	0.3	2021-07-15	farm	soil	METAGENOMIC	RANDOM	SINGLE	OXFORD_NANOPORE	MinION	HITS SOLUTIONS	2088412421
	SRR17952620	SRX14109480	SAMN11554011	SRP194556	PRJNA540708	North America	USA	71.2944 N	156.7153 W	NA	NA	2018-05-11	permafrost (cryopeg)	water	METAGENOMIC	RANDOM	SINGLE	OXFORD_NANOPORE	MinION	UNIVERSITY OF WASHINGTON	5117133646
	SRR17952621	SRX14109479	SAMN11554007	SRP194556	PRJNA540708	North America	USA	71.2944 N	156.7153 W	NA	NA	2018-05-05	permafrost (cryopeg)	water	METAGENOMIC	RANDOM	SINGLE	OXFORD_NANOPORE	MinION	UNIVERSITY OF WASHINGTON	1277340142
	SRR17952622	SRX14109478	SAMN11554013	SRP194556	PRJNA540708	North America	USA	71.2944 N	156.7153 W	NA	NA	2018-05-04	permafrost (cryopeg)	water	METAGENOMIC	RANDOM	SINGLE	OXFORD_NANOPORE	MinION	UNIVERSITY OF WASHINGTON	6314140879
	SRR17952623	SRX14109477	SAMN11554012	SRP194556	PRJNA540708	North America	USA	71.2944 N	156.7153 W	NA	NA	2017-05-08	permafrost (cryopeg)	water	METAGENOMIC	RANDOM	SINGLE	OXFORD_NANOPORE	MinION	UNIVERSITY OF WASHINGTON	12735742947
	SRR18283707	SRX14421523	SAMN26547120	SRP363245	PRJNA814312	North America	USA	37.699167 N	118.764722 W	2700	surface	2021-04-10	high desert rangeland, river bank	stream sediment	METAGENOMIC	RANDOM	SINGLE	OXFORD_NANOPORE	MinION	UC SANTA CRUZ	1508814063
2	SRR18283708	SRX14421522	SAMN26547119	SRP363245	PRJNA814312	North America	USA	37.699167 N	118.764722 W	2700	surface	2021-04-10	high desert rangeland, river bank	stream sediment	METAGENOMIC	RANDOM	SINGLE	OXFORD_NANOPORE	MinION	UC SANTA CRUZ	2057270665
	SRR18283709	SRX14421521	SAMN26547118	SRP363245	PRJNA814312	North America	USA	37.699167 N	118.764722 W	2700	surface	2021-04-10	high desert rangeland, river bank	stream sediment	METAGENOMIC	RANDOM	SINGLE	OXFORD_NANOPORE	MinION	UC SANTA CRUZ	1965075564
1	SRR18969717	SRX15045711	SAMN27966078	SRP372787	PRJNA833246	Oceania	Australia	33.771772 S	151.111302 E	NA	NA	2017-02	urban park	soil	METAGENOMIC	RANDOM	SINGLE	OXFORD_NANOPORE	MinION	MACQUARIE UNIVERSITY	3126782940
	SRR18969718	SRX15045708	SAMN27966077	SRP372787	PRJNA833246	Oceania	Australia	33.770652 S	151.115274 E	NA	NA	2017-02	freshwater creek	aquatic biofilm	METAGENOMIC	RANDOM	SINGLE	OXFORD_NANOPORE	MinION	MACQUARIE UNIVERSITY	2393097326
	SRR18969721	SRX15045707	SAMN27966074	SRP372787	PRJNA833246	Oceania	Australia	33.768550 S	151.121230 E	NA	NA	2019-03	freshwater river	stream sediment	METAGENOMIC	RANDOM	SINGLE	OXFORD_NANOPORE	MinION	MACQUARIE UNIVERSITY	3691864214
	SRR18969722	SRX15045706	SAMN27966073	SRP372787	PRJNA833246	Oceania	Australia	33.768563 S	151.121301 E	NA	NA	2019-03	freshwater river	stream sediment	METAGENOMIC	RANDOM	SINGLE	OXFORD_NANOPORE	MinION	MACQUARIE UNIVERSITY	1974794779
	SRR18969723	SRX15045705	SAMN27966072	SRP372787	PRJNA833246	Antarctica	Antarctica	66.410500 S	110.655685 E	NA	NA	2006-11	antarctic island	soil	METAGENOMIC	RANDOM	SINGLE	OXFORD_NANOPORE	MinION	MACQUARIE UNIVERSITY	2673363909
	SRR18969724	SRX15045704	SAMN27966071	SRP372787	PRJNA833246	Antarctica	Antarctica	66.410212 S	110.654839 E	NA	NA	2006-11	antarctic island	soil	METAGENOMIC	RANDOM	SINGLE	OXFORD_NANOPORE	MinION	MACQUARIE UNIVERSITY	3087870647
	SRR18969725	SRX15045703	SAMN27966080	SRP372787	PRJNA833246	Oceania	Australia	29.022553 S	141.177856 E	NA	NA	1997-06	hot desert	soil	METAGENOMIC	RANDOM	SINGLE	OXFORD_NANOPORE	MinION	MACQUARIE UNIVERSITY	2582203738
	SRR18969726	SRX15045702	SAMN27966079	SRP372787	PRJNA833246	Oceania	Australia	29.107860 S	141.952219 E	NA	NA	1997-06	hot desert	soil	METAGENOMIC	RANDOM	SINGLE	OXFORD_NANOPORE	MinION	MACQUARIE UNIVERSITY	2712360873
	SRR18969727	SRX15045701	SAMN27966070	SRP372787	PRJNA833246	Oceania	Australia	33.846985 S	151.149447 E	NA	NA	2019-03	estuary	estuarine sediment	METAGENOMIC	RANDOM	SINGLE	OXFORD_NANOPORE	MinION	MACQUARIE UNIVERSITY	2553306087
	SRR18969728	SRX15045700	SAMN27966069	SRP372787	PRJNA833246	Oceania	Australia	33.844220 S	151.144561 E	NA	NA	2019-03	estuary	estuarine sediment	METAGENOMIC	RANDOM	SINGLE	OXFORD_NANOPORE	MinION	MACQUARIE UNIVERSITY	1747586023
	SRR19421322	SRX15420769	SAMN28605562	SRP376683	PRJNA841641	Europe	Russia	57.50 N	28.12 E	NA	NA	2019-03	podzolic soil	soil	METAGENOMIC	RANDOM	SINGLE	OXFORD_NANOPORE	MinION	ARRIAM	294012114
	SRR19421323	SRX15420770	SAMN28605563	SRP376683	PRJNA841641	Europe	Russia	51.01 N	40.43 E	NA	NA	2019-03	chernozem soil	soil	METAGENOMIC	RANDOM	SINGLE	OXFORD_NANOPORE	MinION	ARRIAM	6321082679
	SRR20820567	SRX16840168	SAMN29490020	SRP389842	PRJNA855350	Asia	Vietnam	17.0834 N	106.7566 E	50	0.05-0.1	2019-04-01	hot spring	spring shore sediment	METAGENOMIC	RANDOM	SINGLE	OXFORD_NANOPORE	MinION	MICROLIFE SOLUTIONS	3893812151
	SRR21462132	SRX17465829	SAMN30679458	SRP338002	PRJNA721962	North America	Mexico	23.956094 N	108.86192 W	NA	NA	2018-11-21	hydrothermal vent	anaerobic sea water	METAGENOMIC	RANDOM	SINGLE	OXFORD_NANOPORE	PromethION	CALIFORNIA INSTITUTE OF TECHNOLOGY	14718857011
	SRR24899496	SRX20661652	SAMN35716226	SRP442909	PRJNA982864	North America	USA	64.875646 N	147.668981 W	NA	NA	2017-09-24	NA	soil	METAGENOMIC	RANDOM	SINGLE	OXFORD_NANOPORE	MinION	UNIVERSITY OF ALASKA FAIRBANKS	146519076
	SRR24899498	SRX20661650	SAMN35716226	SRP442909	PRJNA982864	North America	USA	64.875646 N	147.668981 W	NA	NA	2017-09-24	NA	soil	METAGENOMIC	RANDOM	SINGLE	OXFORD_NANOPORE	MinION	UNIVERSITY OF ALASKA FAIRBANKS	99711784
	SRR24899499	SRX20661649	SAMN35716226	SRP442909	PRJNA982864	North America	USA	64.875646 N	147.668981 W	NA	NA	2017-09-24	NA	soil	METAGENOMIC	RANDOM	SINGLE	OXFORD_NANOPORE	MinION	UNIVERSITY OF ALASKA FAIRBANKS	77078419
	SRR24899500	SRX20661648	SAMN35716226	SRP442909	PRJNA982864	North America	USA	64.875646 N	147.668981 W	NA	NA	2017-09-24	NA	soil	METAGENOMIC	RANDOM	SINGLE	OXFORD_NANOPORE	MinION	UNIVERSITY OF ALASKA FAIRBANKS	170831418
	SRR24899501	SRX20661647	SAMN35716226	SRP442909	PRJNA982864	North America	USA	64.875646 N	147.668981 W	NA	NA	2017-09-24	NA	soil	METAGENOMIC	RANDOM	SINGLE	OXFORD_NANOPORE	MinION	UNIVERSITY OF ALASKA FAIRBANKS	98850455
	SRR24899502	SRX20661646	SAMN35716226	SRP442909	PRJNA982864	North America	USA	64.875646 N	147.668981 W	NA	NA	2017-09-24	NA	soil	METAGENOMIC	RANDOM	SINGLE	OXFORD_NANOPORE	MinION	UNIVERSITY OF ALASKA FAIRBANKS	281215264
	SRR26744607	SRX22443398	SAMN38167451	SRP470944	PRJNA1036354	Oceania	Australia	34.068825 S	148.570731 E	NA	NA	2019-11	NA	soil	METAGENOMIC	RANDOM	SINGLE	OXFORD_NANOPORE	MinION	AUSTRALIAN NATIONAL UNIVERSITY	101584318
	SRR27925880	SRX23583007	SAMN39896671	SRP489071	PRJNA1074928	Europe	Sweden	57.5 N	16.6 E	NA	NA	2021	environmental	water	METAGENOMIC	SIZE FRACTIONATION	SINGLE	OXFORD_NANOPORE	MinION	LAWRENCE BERKELEY NATIONAL LABORATORY	23323518876
	SRR27955198	SRX23611887	SAMN38724021	SRP489491	PRJNA1050003	Asia	China	NA	NA	NA	surface	2020-06-14	hot spring	sediment	METAGENOMIC	NA	SINGLE	OXFORD_NANOPORE	PromethION	CHINESE ACADEMY OF SCIENCES	5513342530
	SRR27955199	SRX23611886	SAMN38724022	SRP489491	PRJNA1050003	Asia	China	NA	NA	NA	surface	2020-06-14	hot spring	sediment	METAGENOMIC	NA	SINGLE	OXFORD_NANOPORE	PromethION	CHINESE ACADEMY OF SCIENCES	5150322839
	SRR27955200	SRX23611885	SAMN38724023	SRP489491	PRJNA1050003	Asia	China	NA	NA	NA	surface	2020-06-14	hot spring	sediment	METAGENOMIC	NA	SINGLE	OXFORD_NANOPORE	PromethION	CHINESE ACADEMY OF SCIENCES	11279455266
	SRR27955201	SRX23611884	SAMN38724024	SRP489491	PRJNA1050003	Asia	China	NA	NA	NA	surface	2020-06-14	hot spring	sediment	METAGENOMIC	NA	SINGLE	OXFORD_NANOPORE	PromethION	CHINESE ACADEMY OF SCIENCES	6033810535
	SRR27955202	SRX23611883	SAMN38724025	SRP489491	PRJNA1050003	Asia	China	NA	NA	NA	surface	2020-06-14	hot spring	sediment	METAGENOMIC	NA	SINGLE	OXFORD_NANOPORE	PromethION	CHINESE ACADEMY OF SCIENCES	8357625891
	SRR27955203	SRX23611882	SAMN38724026	SRP489491	PRJNA1050003	Asia	China	NA	NA	NA	surface	2020-06-14	hot spring	sediment	METAGENOMIC	NA	SINGLE	OXFORD_NANOPORE	PromethION	CHINESE ACADEMY OF SCIENCES	9487573631
	SRR27955204	SRX23611881	SAMN38724027	SRP489491	PRJNA1050003	Asia	China	NA	NA	NA	surface	2020-06-14	hot spring	sediment	METAGENOMIC	NA	SINGLE	OXFORD_NANOPORE	PromethION	CHINESE ACADEMY OF SCIENCES	8960289301
	SRR27955205	SRX23611880	SAMN38724028	SRP489491	PRJNA1050003	Asia	China	NA	NA	NA	surface	2020-06-14	hot spring	sediment	METAGENOMIC	NA	SINGLE	OXFORD_NANOPORE	PromethION	CHINESE ACADEMY OF SCIENCES	1068151727
	SRR9655293	SRX6416627	SAMN12232356	SRP213719	PRJNA553237	Europe	Denmark	57.05944 N	9.890664 E	NA	NA	2016-09-18	fjord	sediment	METAGENOMIC	RANDOM	SINGLE	OXFORD_NANOPORE	PromethION	UNIVERSITY OF COLORADO BOULDER	23734153020
