# Supplementary material for: Bacteria of the order Burkholderiales are original environmental hosts of type II trimethoprim resistance genes (dfrB)
Source: ISME J. 2024 Dec 10;18(1):wrae243. doi: 10.1093/ismejo/wrae243 (PMC11662351; doi:10.1093/ismejo/wrae243)
Supplement: Table_S3_fs_wrae243 [file table_s3_fs_wrae243.txt]

# Results of the scanning of bacterial DNA assemblies accessible on NCBI (October 2024) against dfrB1 through dfrB21 (see supplement of https://doi.org/10.1038/s41396-023-01460-7 for the dfrB sequences)
#
# This is a plain, tab-delimited text file. To display the contents in spreadsheet software, use either copy-and-paste or the respective feature for delimited text import.
#
# Scan algorithm	blastn 2.8.1
# cutoff e-value	<= 1e-30 (to avoid apparent homologies being by chance)
# cutoff subject coverage	>= 90%  (at least 213 of the typically 237 bases of dfrB must be covered)
# cutoff nucleotide identity	>= 85%  (threshold was chosen in this range to not miss possibly new/unreported sequence variants)
#
Selected taxonomic unit	Assembly selection criteria	Scanned assemblies	Sequence identifier	Best matching dfrB variant	e-value (blastn)	Subject coverage (%)	Nucleotide identity (%)	Aminoacid identity (%)	Host species	Host family	Host order	Sample origin	dfrB neighbor gene 1 (by function)	dfrB neighbor gene 2 (by function)	Evidence for class 1 integron context	Likely sequence redundancy	Aminoacid sequence	Assembly source file	length (blastn)	mismatch (blastn)	gapopen (blastn)	qstart (blastn)	qend (blastn)	sstart (blastn)	send (blastn)	bitscore (blastn)	qlen (blastn)	slen (blastn)
none (all bacteria)	NCBI reference genomes only	19695	NZ_MBPN01000207.1	dfrB1	1.35E-120	100	98.734	98.7	Pseudomonas defluvii	Pseudomonadaceae	Pseudomonadales	hospital sewage (China)	QacE delta 1	pyrimidine 5'-nucleotidase	in array with fosE, blaVIM-2 but intI1 missing		MERSSNEVSNPVAGNFVFPSNATFGIGDRVRKKSGAAWQGQIVGWYCTNLTPEGYAVESEAHPGSVQIYPVAALERIN	GCF_001695625.1_ASM169562v1_genomic.fna.gz	237	3	0	633	869	237	1	422	3690	237
none (all bacteria)	NCBI reference genomes only	19695	NZ_CM014773.1	dfrB3	3.44E-125	100	100	100	Pectobacterium zantedeschiae	Pectobacteriaceae	Enterobacterales	plant root	beta-lactamase blaGES-7	class 1 integron integrase	intI1 next to dfrB		MDQHNNGVSTLVAGQFALPSHATFGLGDRVRKKSGAAWQGQVVGWYCTKLTPEGYAVESESHPGSVQIYPVAALERVA	GCF_004137795.1_ASM413779v1_genomic.fna.gz	237	0	0	7867	8103	237	1	438	9500	237
none (all bacteria)	NCBI reference genomes only	19695	NZ_JABRWJ010000036.1	dfrB10	2.44E-107	100	95.359	97.4	Aquabacterium terrae	Incertae sedis	Burkholderiales	soil	hypothetical protein	hypothetical protein	none		MDHSSNEVSTPVAGQFALPLRATFGLGERVRKKSGAAWQGQVVGWYCTKLTPEGYAVESESHPGSVQIYPVAALERVA	GCF_013266755.1_ASM1326675v1_genomic.fna.gz	237	11	0	1436	1672	1	237	377	3039	237
class alpha-proteobacteria	NCBI annotated, complete (genome or plasmid)	2744	NZ_CP119128.1	dfrB4	1.6E-123	100	100	100	Sphingobium sp.	Sphingomonadaceae	Sphingomonadales	activated sludge	AAC(6') aminoglycoside resistance	class 1 integron integrase	intI1 next to dfrB		MNEGKNEVSTSAAGRFAFPSNATFALGDRVRKKSGAAWQGRIVGWYCTTLTPEGYAVESESHPGSVQIYPMTALERVA	GCF_030128825.1_ASM3012882v1_genomic.fna.gz	237	0	0	401863	402099	237	1	438	449985	237
class beta-proteobacteria	NCBI annotated, all levels of assembly	17399	NZ_JAWRLJ010000030.1	dfrB2	1.7E-125	100	100	100	Burkholderia multivorans	Burkholderiaceae	Burkholderiales	clinical (sputum)	integrase (broken!)	class A beta-lactamase (broken!)	inconclusive		MGQSSDEANAPVAGQFALPLSATFGLGDRVRKKSGAAWQGQVVGWYCTKLTPEGYAVESESHPGSVQIYPVAALERVA	GCF_035064635.1_ASM3506463v1_genomic.fna.gz	237	0	0	1143	1379	1	237	438	4686	237
class beta-proteobacteria	NCBI annotated, all levels of assembly	17399	NZ_JAWRKZ010000049.1	dfrB2	6.93E-126	100	100	100	Burkholderia anthinoferrum	Burkholderiaceae	Burkholderiales	clinical (sputum)	integrase (broken!)	class A beta-lactamase (broken!)	inconclusive		MGQSSDEANAPVAGQFALPLSATFGLGDRVRKKSGAAWQGQVVGWYCTKLTPEGYAVESESHPGSVQIYPVAALERVA	GCF_035064865.1_ASM3506486v1_genomic.fna.gz	237	0	0	998	1234	1	237	438	1906	237
class beta-proteobacteria	NCBI annotated, all levels of assembly	17399	NZ_CP090640.1	dfrB2	1.34E-122	100	100	100	Burkholderia contaminans	Burkholderiaceae	Burkholderiales	veterinary (sheep milk, mastitis)	integrase (broken!)	uridylyltransferase (broken!)	none		MGQSSDEANAPVAGQFALPLSATFGLGDRVRKKSGAAWQGQVVGWYCTKLTPEGYAVESESHPGSVQIYPVAALERVA	GCF_029633825.1_ASM2963382v1_genomic.fna.gz	237	0	0	3519923	3520159	237	1	438	3816246	237
class beta-proteobacteria	NCBI annotated, all levels of assembly	17399	NZ_CM002277.1	dfrB2	1.16E-122	100	100	100	Burkholderia dolosa	Burkholderiaceae	Burkholderiales	clinical (airway)	integrase (broken!)	outer membrane lipid asymmetry maintenance protein MlaD	none		MGQSSDEANAPVAGQFALPLSATFGLGDRVRKKSGAAWQGQVVGWYCTKLTPEGYAVESESHPGSVQIYPVAALERVA	GCF_000497165.1_Bdolosa1.0_genomic.fna.gz	237	0	0	3233321	3233557	1	237	438	3314966	237
class beta-proteobacteria	NCBI annotated, all levels of assembly	17399	NZ_JAXOVF010000002.1	dfrB2	1.21E-122	100	100	100	Burkholderia multivorans	Burkholderiaceae	Burkholderiales	cell culture	integrase (broken!)	1,2-phenylacetyl-CoA epoxidase subunit PaaA (broken!)	none		MGQSSDEANAPVAGQFALPLSATFGLGDRVRKKSGAAWQGQVVGWYCTKLTPEGYAVESESHPGSVQIYPVAALERVA	GCF_040088615.1_ASM4008861v1_genomic.fna.gz	237	0	0	978321	978557	237	1	438	3454235	237
class beta-proteobacteria	NCBI annotated, all levels of assembly	17399	NZ_JAXOVG010000004.1	dfrB2	1.21E-122	100	100	100	Burkholderia multivorans	Burkholderiaceae	Burkholderiales	cell culture	integrase (broken!)	1,2-phenylacetyl-CoA epoxidase subunit PaaA (broken!)	none		MGQSSDEANAPVAGQFALPLSATFGLGDRVRKKSGAAWQGQVVGWYCTKLTPEGYAVESESHPGSVQIYPVAALERVA	GCF_040088625.1_ASM4008862v1_genomic.fna.gz	237	0	0	17358	17594	1	237	438	3457117	237
class beta-proteobacteria	NCBI annotated, all levels of assembly	17399	NZ_JAXOVG010000004.1	dfrB2	1.21E-122	100	100	100	... continued (gene copy 2 of 2)				integrase (broken!)	IS4 family transposase (broken!)	none		MGQSSDEANAPVAGQFALPLSATFGLGDRVRKKSGAAWQGQVVGWYCTKLTPEGYAVESESHPGSVQIYPVAALERVA	GCF_040088625.1_ASM4008862v1_genomic.fna.gz	237	0	0	20243	20479	1	237	438	3457117	237
class beta-proteobacteria	NCBI annotated, all levels of assembly	17399	NZ_JAXOVE010000001.1	dfrB2	1.22E-122	100	100	100	Burkholderia multivorans	Burkholderiaceae	Burkholderiales	cell culture	integrase (broken!)	IS4 family transposase (broken!)	none		MGQSSDEANAPVAGQFALPLSATFGLGDRVRKKSGAAWQGQVVGWYCTKLTPEGYAVESESHPGSVQIYPVAALERVA	GCF_040088635.1_ASM4008863v1_genomic.fna.gz	237	0	0	406500	406736	1	237	438	3458565	237
class beta-proteobacteria	NCBI annotated, all levels of assembly	17399	NZ_JAXOVE010000001.1	dfrB2	1.22E-122	100	100	100	... continued (gene copy 2 of 2)				integrase (broken!)	flagellar basal-body MS-ring/collar protein FliF (broken!)	none		MGQSSDEANAPVAGQFALPLSATFGLGDRVRKKSGAAWQGQVVGWYCTKLTPEGYAVESESHPGSVQIYPVAALERVA	GCF_040088635.1_ASM4008863v1_genomic.fna.gz	237	0	0	409385	409621	1	237	438	3458565	237
class beta-proteobacteria	NCBI annotated, all levels of assembly	17399	NZ_JAXOVH010000003.1	dfrB2	1.21E-122	100	100	100	Burkholderia multivorans	Burkholderiaceae	Burkholderiales	cell culture	integrase (broken!)	Phenylacetic acid catabolic protein (broken!)	none		MGQSSDEANAPVAGQFALPLSATFGLGDRVRKKSGAAWQGQVVGWYCTKLTPEGYAVESESHPGSVQIYPVAALERVA	GCF_040088645.1_ASM4008864v1_genomic.fna.gz	237	0	0	121360	121596	237	1	438	3454236	237
class beta-proteobacteria	NCBI annotated, all levels of assembly	17399	NZ_JAXOVI010000003.1	dfrB2	1.29E-122	100	100	100	Burkholderia cenocepacia	Burkholderiaceae	Burkholderiales	cell culture	integrase (broken!)	flagellar basal-body MS-ring/collar protein FliF (broken!)	none		MGQSSDEANAPVAGQFALPLSATFGLGDRVRKKSGAAWQGQVVGWYCTKLTPEGYAVESESHPGSVQIYPVAALERVA	GCF_040088735.1_ASM4008873v1_genomic.fna.gz	237	0	0	133590	133826	237	1	438	3665229	237
class beta-proteobacteria	NCBI annotated, all levels of assembly	17399	NZ_JAXOVI010000003.1	dfrB2	1.29E-122	100	100	100	... continued (gene copy 2 of 2)				integrase (broken!)	IS4 family transposase (broken!)	none		MGQSSDEANAPVAGQFALPLSATFGLGDRVRKKSGAAWQGQVVGWYCTKLTPEGYAVESESHPGSVQIYPVAALERVA	GCF_040088735.1_ASM4008873v1_genomic.fna.gz	237	0	0	130705	130941	237	1	438	3665229	237
class beta-proteobacteria	NCBI annotated, all levels of assembly	17399	NZ_JAXOVM010000003.1	dfrB2	1.29E-122	100	100	100	Burkholderia cenocepacia	Burkholderiaceae	Burkholderiales	cell culture	integrase (broken!)	hypothetical protein	none		MGQSSDEANAPVAGQFALPLSATFGLGDRVRKKSGAAWQGQVVGWYCTKLTPEGYAVESESHPGSVQIYPVAALERVA	GCF_040088835.1_ASM4008883v1_genomic.fna.gz	237	0	0	3183119	3183355	1	237	438	3676481	237
class beta-proteobacteria	NCBI annotated, all levels of assembly	17399	NZ_JAXOVL010000004.1	dfrB2	1.29E-122	100	100	100	Burkholderia cenocepacia	Burkholderiaceae	Burkholderiales	cell culture	integrase (broken!)	hypothetical protein	none		MGQSSDEANAPVAGQFALPLSATFGLGDRVRKKSGAAWQGQVVGWYCTKLTPEGYAVESESHPGSVQIYPVAALERVA	GCF_040088845.1_ASM4008884v1_genomic.fna.gz	237	0	0	3181932	3182168	1	237	438	3675074	237
class beta-proteobacteria	NCBI annotated, all levels of assembly	17399	NZ_JAXOVJ010000004.1	dfrB2	1.29E-122	100	100	100	Burkholderia cenocepacia	Burkholderiaceae	Burkholderiales	cell culture	integrase (broken!)	flagellar basal-body MS-ring/collar protein FliF (broken!)	none		MGQSSDEANAPVAGQFALPLSATFGLGDRVRKKSGAAWQGQVVGWYCTKLTPEGYAVESESHPGSVQIYPVAALERVA	GCF_040088855.1_ASM4008885v1_genomic.fna.gz	237	0	0	3340287	3340523	1	237	438	3662345	237
class beta-proteobacteria	NCBI annotated, all levels of assembly	17399	NZ_JAXOVN010000003.1	dfrB2	1.29E-122	100	100	100	Burkholderia cenocepacia	Burkholderiaceae	Burkholderiales	cell culture	integrase (broken!)	alpha/beta fold hydrolase (broken!)	none		MGQSSDEANAPVAGQFALPLSATFGLGDRVRKKSGAAWQGQVVGWYCTKLTPEGYAVESESHPGSVQIYPVAALERVA	GCF_040088865.1_ASM4008886v1_genomic.fna.gz	237	0	0	1623528	1623764	237	1	438	3676733	237
class beta-proteobacteria	NCBI annotated, all levels of assembly	17399	NZ_JAXOVO010000001.1	dfrB2	1.29E-122	100	100	100	Burkholderia cenocepacia	Burkholderiaceae	Burkholderiales	cell culture	integrase (broken!)	class I poly(R)-hydroxyalkanoic acid synthase (broken!)	none		MGQSSDEANAPVAGQFALPLSATFGLGDRVRKKSGAAWQGQVVGWYCTKLTPEGYAVESESHPGSVQIYPVAALERVA	GCF_040088935.1_ASM4008893v1_genomic.fna.gz	237	0	0	1556037	1556273	1	237	438	3675496	237
class beta-proteobacteria	NCBI annotated, all levels of assembly	17399	NZ_JAXOVP010000002.1	dfrB2	1.29E-122	100	100	100	Burkholderia cenocepacia	Burkholderiaceae	Burkholderiales	cell culture	integrase (broken!)	flagellar basal-body MS-ring/collar protein FliF (broken!)	none		MGQSSDEANAPVAGQFALPLSATFGLGDRVRKKSGAAWQGQVVGWYCTKLTPEGYAVESESHPGSVQIYPVAALERVA	GCF_040088945.1_ASM4008894v1_genomic.fna.gz	237	0	0	327184	327420	237	1	438	3676736	237
class beta-proteobacteria	NCBI annotated, all levels of assembly	17399	NZ_JAXOVQ010000003.1	dfrB2	1.29E-122	100	100	100	Burkholderia cenocepacia	Burkholderiaceae	Burkholderiales	cell culture	integrase (broken!)	flagellar basal-body MS-ring/collar protein FliF (broken!)	none		MGQSSDEANAPVAGQFALPLSATFGLGDRVRKKSGAAWQGQVVGWYCTKLTPEGYAVESESHPGSVQIYPVAALERVA	GCF_040088955.1_ASM4008895v1_genomic.fna.gz	237	0	0	3353446	3353682	1	237	438	3675497	237
class beta-proteobacteria	NCBI annotated, all levels of assembly	17399	NZ_JAXOVR010000003.1	dfrB2	1.29E-122	100	100	100	Burkholderia cenocepacia	Burkholderiaceae	Burkholderiales	cell culture	integrase (broken!)	Phenylacetic acid catabolic protein (broken!)	none		MGQSSDEANAPVAGQFALPLSATFGLGDRVRKKSGAAWQGQVVGWYCTKLTPEGYAVESESHPGSVQIYPVAALERVA	GCF_040088975.1_ASM4008897v1_genomic.fna.gz	237	0	0	3672025	3672261	237	1	438	3675490	237
class beta-proteobacteria	NCBI annotated, all levels of assembly	17399	NZ_JAXOVS010000003.1	dfrB2	1.29E-122	100	100	100	Burkholderia cenocepacia	Burkholderiaceae	Burkholderiales	cell culture	integrase (broken!)	1,2-phenylacetyl-CoA epoxidase subunit PaaA (broken!)	none		MGQSSDEANAPVAGQFALPLSATFGLGDRVRKKSGAAWQGQVVGWYCTKLTPEGYAVESESHPGSVQIYPVAALERVA	GCF_040089005.1_ASM4008900v1_genomic.fna.gz	237	0	0	1854329	1854565	1	237	438	3675492	237
class beta-proteobacteria	NCBI annotated, all levels of assembly	17399	NZ_JAXOVT010000003.1	dfrB2	1.29E-122	100	100	100	Burkholderia cenocepacia	Burkholderiaceae	Burkholderiales	cell culture	integrase (broken!)	phenylacetic acid catabolic protein (broken!)	none		MGQSSDEANAPVAGQFALPLSATFGLGDRVRKKSGAAWQGQVVGWYCTKLTPEGYAVESESHPGSVQIYPVAALERVA	GCF_040089035.1_ASM4008903v1_genomic.fna.gz	237	0	0	3475292	3475528	237	1	438	3675496	237
class beta-proteobacteria	NCBI annotated, all levels of assembly	17399	NZ_DAMCAN010000031.1	dfrB3	1.49E-124	100	100	100	Pulveribacter sp.	Comamonadaceae	Burkholderiales	urban	QacE delta 1	class 1 integron integrase	intI1 next to dfrB		MDQHNNGVSTLVAGQFALPSHATFGLGDRVRKKSGAAWQGQVVGWYCTKLTPEGYAVESESHPGSVQIYPVAALERVA	GCF_032059545.1_ASM3205954v1_genomic.fna.gz	237	0	0	7608	7844	237	1	438	41483	237
class beta-proteobacteria	NCBI annotated, all levels of assembly	17399	NZ_JASNRC010000029.1	dfrB4	1.76E-123	100	99.578	98.7	Massilia sp.	Oxalobacteraceae	Burkholderiales	lake sediment	AAC(6') aminoglycoside resistance	class 1 integron integrase	intI1 next to dfrB		MNEGKNEVSTSAAGRFAFPSNATFAWGDRVRKKSGAAWQGRIVGWYCTTLTPEGYAVESESHPGSVQIYPMTALERVA	GCF_030411995.1_ASM3041199v1_genomic.fna.gz	237	1	0	7581	7817	1	237	433	10448	237
class beta-proteobacteria	NCBI annotated, all levels of assembly	17399	NZ_MSZP01000019.1	dfrB5	1.36E-125	100	100	100	Alcaligenes faecalis	Alcaligenaceae	Burkholderiales	clinical (urine)	AAC(6') aminoglycoside resistance	QacE delta 1	next to QacE delta 1 and other ARG		MDQGRSEVSNPVAGQFAFPSNAAFGMGDRVRKKSGAAWQGQIVGWYCTKLTPEGYAVESEAHPGSVQIYPVAALERIN	GCF_002119995.1_ASM211999v1_genomic.fna.gz	237	0	0	2875	3111	1	237	438	3743	237
class beta-proteobacteria	NCBI annotated, all levels of assembly	17399	NZ_MSZQ01000056.1	dfrB5	1.36E-125	100	100	100	Alcaligenes faecalis	Alcaligenaceae	Burkholderiales	clinical (wound)	AAC(6') aminoglycoside resistance	QacE delta 2	next to QacE delta 1 and other ARG	NZ_MSZP01000019.1	MDQGRSEVSNPVAGQFAFPSNAAFGMGDRVRKKSGAAWQGQIVGWYCTKLTPEGYAVESEAHPGSVQIYPVAALERIN	GCF_002120025.1_ASM212002v1_genomic.fna.gz	237	0	0	633	869	237	1	438	3743	237
class beta-proteobacteria	NCBI annotated, all levels of assembly	17399	NZ_MSZR01000042.1	dfrB5	1.36E-125	100	100	100	Alcaligenes faecalis	Alcaligenaceae	Burkholderiales	clinical (wound)	AAC(6') aminoglycoside resistance	QacE delta 3	next to QacE delta 1 and other ARG	NZ_MSZP01000019.1	MDQGRSEVSNPVAGQFAFPSNAAFGMGDRVRKKSGAAWQGQIVGWYCTKLTPEGYAVESEAHPGSVQIYPVAALERIN	GCF_002120045.1_ASM212004v1_genomic.fna.gz	237	0	0	2875	3111	1	237	438	3743	237
class beta-proteobacteria	NCBI annotated, all levels of assembly	17399	NZ_JAIZSP010000034.1	dfrB5	6.67E-126	100	100	100	Burkholderia arboris	Burkholderiaceae	Burkholderiales	clinical (sputum)	ATP-binding protein	DUF1010 domain-containing protein	none		MDQGRSEVSNPVAGQFAFPSNAAFGMGDRVRKKSGAAWQGQIVGWYCTKLTPEGYAVESEAHPGSVQIYPVAALERIN	GCF_020421325.1_ASM2042132v1_genomic.fna.gz	237	0	0	1050	1286	1	237	438	1835	237
class beta-proteobacteria	NCBI annotated, all levels of assembly	17399	NZ_DHXT01000132.1	dfrB10	5.98E-114	100	97.046	100	Rhodoferax sp.	Comamonadaceae	Burkholderiales	soil	MBL fold metallo-hydrolase	IS110 family transposase	none		MDQSSNEVSTPVAGQFALPLRATFGLGDRVRKKSGAAWQGQVVGWYCTKLTPEGYAVESESHPGSVQIYPVAALERVA	GCF_002413825.1_ASM241382v1_genomic.fna.gz	237	7	0	2434	2670	237	1	399	3494	237
class beta-proteobacteria	NCBI annotated, all levels of assembly	17399	NZ_CP049957.1	dfrB10	2.16E-76	100	88.333	95.8	Bordetella trematum	Alcaligenaceae	Burkholderiales	hospital laboratory (China)	AAC(6') aminoglycoside resistance	class 1 integron integrase	intI1 next to dfrB		MEQSSSEVSSTDAGRQFTLPFRSTFGLGDRVRKKSGAAWQGQVVGWYSTKLTPEGYAVESESHPGSVQIYPVAALERVA	GCF_011386965.1_ASM1138696v1_genomic.fna.gz	240	25	1	1695128	1695367	237	1	285	4457823	237
class beta-proteobacteria	NCBI annotated, all levels of assembly	17399	NZ_JABRWJ010000036.1	dfrB10	2.44E-107	100	95.359	97.4	Aquabacterium terrae	Incertae sedis	Burkholderiales	soil	hypothetical protein	hypothetical protein	none		MDHSSNEVSTPVAGQFALPLRATFGLGERVRKKSGAAWQGQVVGWYCTKLTPEGYAVESESHPGSVQIYPVAALERVA	GCF_013266755.1_ASM1326675v1_genomic.fna.gz	237	11	0	1436	1672	1	237	377	3039	237
class beta-proteobacteria	NCBI annotated, all levels of assembly	17399	NZ_CP043574.1	dfrB10	1.22E-77	100	88.333	95.8	Comamonas testosteroni	Comamonadaceae	Burkholderiales	experiment with drug exposure	AAC(6') aminoglycoside resistance	class 1 integron integrase	intI1 next to dfrB		MEQSSSEVSSTDAGRQFTLPFRSTFGLGDRVRKKSGAAWQGQVVGWYSTKLTPEGYAVESESHPGSVQIYPVAALERVA	GCF_014076475.1_ASM1407647v1_genomic.fna.gz	240	25	1	75962	76201	237	1	285	248727	237
class beta-proteobacteria	NCBI annotated, all levels of assembly	17399	NZ_JADMJN010000010.1	dfrB10	1.25E-103	100	94.937	97.4	Rhodoferax sp.	Comamonadaceae	Burkholderiales	ground water	hypothetical protein	hydrolase	none		MDQSSNEVSSQVAGQFALPLRATFGLGDRVRKKSGAAWQGQVVGWYCTKLTPEGYAVESESHPGSVQIYPVAALERVA	GCF_018780565.1_ASM1878056v1_genomic.fna.gz	237	12	0	270150	270386	237	1	372	341798	237
class beta-proteobacteria	NCBI annotated, all levels of assembly	17399	NZ_JAILWB010000016.1	dfrB10	9.82E-81	100	89.03	87.2	Hydrogenophaga sp.	Comamonadaceae	Burkholderiales	marine sediment	MBL fold metallo-hydrolase	MAPEG family protein	none		MDQSDKEISPPAADQFALPFRATFSLGDRVRKKSGASWQGHVVGWYCTKLTPEGYAVESESHPGSVQIYPVAALERVA	GCF_025699295.1_ASM2569929v1_genomic.fna.gz	237	26	0	94205	94441	237	1	294	119714	237
class beta-proteobacteria	NCBI annotated, all levels of assembly	17399	NZ_DASZBA010000193.1	dfrB10	1.36E-104	100	94.937	97.4	Noviherbaspirillum sp.	Oxalobacteraceae	Burkholderiales	soil	NYN domain-containing protein	hypothetical protein	none		MDQSSNEVSSPVAGQFALPLRATFGLGDRVRKKSGAAWQGQVVGWYSTKLTPEGYAVESESHPGSVQIYPVAALERVA	GCF_035944575.1_ASM3594457v1_genomic.fna.gz	237	12	0	30451	30687	1	237	372	36692	237
class beta-proteobacteria	NCBI annotated, all levels of assembly	17399	NZ_JAQSCQ010000004.1	dfrB10	2.71E-103	98.3	95.279	97.4	Polaromonas sp.	Comamonadaceae	Burkholderiales	freshwater sediment	TfoX/Sxy family protein	hypothetical protein	none		MDQSSNDVSTPVAGQVALPLRATFGLGDRVRKKSGAAWQGQVVGWYCTKLTPEGYAVESESHPGSVQIYPVAALERVA	GCF_029945485.1_ASM2994548v1_genomic.fna.gz	233	11	0	10037	10269	1	233	370	205462	237
class beta-proteobacteria	NCBI annotated, all levels of assembly	17399	NZ_JASZYU010000001.1	dfrB10	4.25E-106	100	95.781	98.7	Variovorax sp.	Comamonadaceae	Burkholderiales	soil	alpha-hydroxy acid oxidase	hypothetical protein	none		MDQSSNEVSSPVAGQFALPLRATFGLGDRVRKKSGAAWQGQVVGWYCTKLTPEGYAVESESHPGSVQIYPVAALERVA	GCF_030316825.1_ASM3031682v1_genomic.fna.gz	237	10	0	2431594	2431830	1	237	383	2544912	237
class beta-proteobacteria	NCBI annotated, all levels of assembly	17399	NZ_JASZYH010000004.1	dfrB10	2.13E-106	100	95.781	98.7	Variovorax sp.	Comamonadaceae	Burkholderiales	soil	alpha-hydroxy acid oxidase	hypothetical protein	none	NZ_JASZYH010000004.1	MDQSSNEVSSPVAGQFALPLRATFGLGDRVRKKSGAAWQGQVVGWYCTKLTPEGYAVESESHPGSVQIYPVAALERVA	GCF_030317065.1_ASM3031706v1_genomic.fna.gz	237	10	0	1157897	1158133	1	237	383	1271215	237
class beta-proteobacteria	NCBI annotated, all levels of assembly	17399	NZ_JASZYF010000060.1	dfrB10	8.28E-89	99.2	91.064	89.7	Variovorax sp.	Comamonadaceae	Burkholderiales	soil	methyltransferase	ompA family protein	none		MDRSRYEVGSPVVGQFALPMRATFGLGDRVRKKSGAAWQGRVVGWYCTKLTPEGYAVESESHPGSVQIYPVAALERVA	GCF_030317115.1_ASM3031711v1_genomic.fna.gz	235	21	0	13704	13938	235	1	318	16877	237
class beta-proteobacteria	NCBI annotated, all levels of assembly	17399	NZ_JAVDRF010000001.1	dfrB10	6.26E-105	100	95.359	97.4	Variovorax soli	Comamonadaceae	Burkholderiales	sorghum plant	IS30 family transposase	hypothetical protein	none		MDQRSNEVSSPVAGQFALPLRATFGLGDRVRKKSGAAWQGQVVGWYCTKLTPEGYAVESESHPGSVQIYPVAALERVA	GCF_031454625.1_ASM3145462v1_genomic.fna.gz	237	11	0	232093	232329	237	1	377	797946	237
class beta-proteobacteria	NCBI annotated, all levels of assembly	17399	NZ_CADEZI010000024.1	dfrB10	3.15E-78	100	88.333	95.8	Burkholderia gladioli	Burkholderiaceae	Burkholderiales	clinical	AAC(6’) aminoglycoside resistance	AAC(6’) aminoglycoside resistance	intI1 and dfrB connected through other ARG		MEQSSSEVSSTDAGRQFTLPFRSTFGLGDRVRKKSGAAWQGQVVGWYSTKLTPEGYAVESESHPGSVQIYPVAALERVA	GCF_902831845.1_ASM90283184v1_genomic.fna.gz	240	25	1	57357	57596	1	237	285	63476	237
class beta-proteobacteria	NCBI annotated, all levels of assembly	17399	NZ_RKMB01000009.1	dfrB13	3E-108	99.6	96.186	96.2	Ramlibacter sp.	Comamonadaceae	Burkholderiales	soil	GNAT family N-acetyltransferase	GNAT family N-acetyltransferase	none		MEQISKVVGSQNERQLKQSEPTTFGLGDRVRKKSGAAWQGCVVGWYSTTLTPEGYAVESEAHPGSVQIYPVAALERVA	GCF_003797765.1_ASM379776v1_genomic.fna.gz	236	9	0	152623	152858	236	1	387	228875	237
class beta-proteobacteria	NCBI annotated, all levels of assembly	17399	NZ_JBDTTH010000053.1	dfrB16	2.53E-76	100	87.764	82.1	Polaromonas sp.	Comamonadaceae	Burkholderiales	soil	tyrosine-type recombinase/integrase	missing (dfrB is first gene in sequence)	none		MEQSSVAVGASHDHQIQPSLPATFGLGERVRKKSGASWQGHIVGRYSTKLTPEGYAVESEAHPGSVQIYPVAALERVA	GCF_039930745.1_ASM3993074v1_genomic.fna.gz	237	29	0	747	983	237	1	278	30548	237
class beta-proteobacteria	NCBI annotated, all levels of assembly	17399	NZ_JAUXQE010000030.1	dfrB16	1.23E-78	100	88.608	82.1	Undibacterium sp.	Oxalobacteraceae	Burkholderiales	ground water	HPF/RaiA family ribosome-associated protein	hypothetical protein	none		MKQSSVAVETSHDHQIQTPWPATFGLGEHVRKKSGAAWQGIIVGWYSTKLTPEGYAVESEAHPGSVQIYPVAALERVA	GCF_030683615.1_ASM3068361v1_genomic.fna.gz	237	27	0	316781	317017	237	1	289	324525	237
class beta-proteobacteria	NCBI annotated, all levels of assembly	17399	NZ_JAKZHX010000019.1	dfrB19	6.16E-68	98.3	86.266	82.1	Undibacterium sp.	Oxalobacteraceae	Burkholderiales	soil	leucine-rich repeat domain-containing protein	hypothetical protein	none		MEQSSVANGVSHDHQIQPPFQATFVLGERVRKKSGAAWQGHIVGWYSTTLTPEGYAVESEAHPGSVQIYPVAALERVV	GCF_022568815.1_ASM2256881v1_genomic.fna.gz	233	30	2	38935	39166	1	232	252	123069	237
class beta-proteobacteria	NCBI annotated, all levels of assembly	17399	NZ_DATKCI010000096.1	dfrB19	8.24E-92	100	91.561	88.5	Albitalea sp.	Comamonadaceae	Burkholderiales	soil	hypothetical protein	hypothetical protein	none		MEQSSVAVGASHDHQIQQPLRATFGLGERVRKKSGAAWQGHIVGWYSTKLTPEGYAVESEAHPGSVQIYPVAALERVA	GCF_035513255.1_ASM3551325v1_genomic.fna.gz	237	20	0	3868	4104	1	237	327	10065	237
class gamma-proteobacteria	NCBI annotated, complete (genome or plasmid)	18647	NZ_CP017073.1	dfrB1	2.12E-117	100	98.734	98.7	Pseudomonas putida	Pseudomonadaceae	Pseudomonadales	clinical (urine)	AAC(6’) aminoglycoside resistance	class 1 integron integrase	intI1 next to dfrB		MERSSNEVSNPVAGNFVFPSNATFGIGDRVRKKSGAAWQGQIVGWYCTNLTPEGYAVESEAHPGSVQIYPVAALERIN	GCF_001886975.1_ASM188697v1_genomic.fna.gz	237	3	0	5140986	5141222	237	1	422	6031212	237
class gamma-proteobacteria	NCBI annotated, complete (genome or plasmid)	18647	NZ_CP026761.1	dfrB1	1.36E-122	100	100	100	Acinetobacter baumannii	Moraxellaceae	Moraxellales	AMR isolate collection	ANT(3'') aminoglycoside resistance	class 1 integron integrase	intI1 next to dfrB		MERSSNEVSNPVAGNFVFPSNATFGMGDRVRKKSGAAWQGQIVGWYCTNLTPEGYAVESEAHPGSVQIYPVAALERIN	GCF_002948925.1_ASM294892v1_genomic.fna.gz	237	0	0	2302116	2302352	1	237	438	3871930	237
class gamma-proteobacteria	NCBI annotated, complete (genome or plasmid)	18647	NZ_CP027171.1	dfrB1	2.36E-122	100	100	100	Pseudomonas aeruginosa	Pseudomonadaceae	Pseudomonadales	AMR isolate collection	QacE delta 1	class 1 integron integrase	intI1 next to dfrB		MERSSNEVSNPVAGNFVFPSNATFGMGDRVRKKSGAAWQGQIVGWYCTNLTPEGYAVESEAHPGSVQIYPVAALERIN	GCF_002968585.1_ASM296858v1_genomic.fna.gz	237	0	0	327755	327991	1	237	438	6747010	237
class gamma-proteobacteria	NCBI annotated, complete (genome or plasmid)	18647	NZ_CP023419.1	dfrB1	2.55E-124	100	100	100	Klebsiella pneumoniae	Enterobacteriaceae	Enterobacterales	clinical (no details)	AAC(6’) aminoglycoside resistance	ANT(3'') aminoglycoside resistance	intI1 and dfrB connected through other ARG		MERSSNEVSNPVAGNFVFPSNATFGMGDRVRKKSGAAWQGQIVGWYCTNLTPEGYAVESEAHPGSVQIYPVAALERIN	GCF_003443755.1_ASM344375v1_genomic.fna.gz	237	0	0	32110	32346	1	237	438	70869	237
class gamma-proteobacteria	NCBI annotated, complete (genome or plasmid)	18647	NZ_CP043395.1	dfrB1	2.04E-117	100	98.734	98.7	Pseudomonas monteilii	Pseudomonadaceae	Pseudomonadales	clinical (drainage)	AAC(6’) aminoglycoside resistance	class 1 integron integrase	intI1 next to dfrB		MERSSNEVSNPVAGNFVFPSNATFGIGDRVRKKSGAAWQGQIVGWYCTNLTPEGYAVESEAHPGSVQIYPVAALERIN	GCF_011045675.1_ASM1104567v1_genomic.fna.gz	237	3	0	2626473	2626709	237	1	422	5802791	237
class gamma-proteobacteria	NCBI annotated, complete (genome or plasmid)	18647	NZ_CP043396.1	dfrB1	2.04E-117	100	98.734	98.7	Pseudomonas monteilii	Pseudomonadaceae	Pseudomonadales	clinical (drainage)	AAC(6’) aminoglycoside resistance	class 1 integron integrase	intI1 next to dfrB	NZ_CP043395.1	MERSSNEVSNPVAGNFVFPSNATFGIGDRVRKKSGAAWQGQIVGWYCTNLTPEGYAVESEAHPGSVQIYPVAALERIN	GCF_011045695.1_ASM1104569v1_genomic.fna.gz	237	3	0	2625364	2625600	237	1	422	5801682	237
class gamma-proteobacteria	NCBI annotated, complete (genome or plasmid)	18647	NZ_MN961670.1	dfrB1	2.27E-118	100	98.734	98.7	Pseudomonas putida	Pseudomonadaceae	Pseudomonadales	clinical (urine)	AAC(6’) aminoglycoside resistance	class 1 integron integrase	intI1 next to dfrB		MERSSNEVSNPVAGNFVFPSNATFGIGDRVRKKSGAAWQGQIVGWYCTNLTPEGYAVESEAHPGSVQIYPVAALERIN	GCF_013305625.2_ASM1330562v2_genomic.fna.gz	237	3	0	192042	192278	1	237	422	636818	237
class gamma-proteobacteria	NCBI annotated, complete (genome or plasmid)	18647	NZ_MN961670.1	dfrB1	2.27E-118	100	98.734	98.7	... continued (gene copy 2 of 2)				AAC(6’) aminoglycoside resistance	class 1 integron integrase	intI1 next to dfrB		MERSSNEVSNPVAGNFVFPSNATFGIGDRVRKKSGAAWQGQIVGWYCTNLTPEGYAVESEAHPGSVQIYPVAALERIN	GCF_013305625.2_ASM1330562v2_genomic.fna.gz	237	3	0	395277	395513	237	1	422	636818	237
class gamma-proteobacteria	NCBI annotated, complete (genome or plasmid)	18647	NZ_CP061724.1	dfrB1	2.15E-118	100	98.734	98.7	Pseudomonas putida	Pseudomonadaceae	Pseudomonadales	migratory birds feces	AAC(6’) aminoglycoside resistance	class 1 integron integrase	intI1 next to dfrB		MERSSNEVSNPVAGNFVFPSNATFGIGDRVRKKSGAAWQGQIVGWYCTNLTPEGYAVESEAHPGSVQIYPVAALERIN	GCF_014764425.1_ASM1476442v1_genomic.fna.gz	237	3	0	238470	238706	1	237	422	602772	237
class gamma-proteobacteria	NCBI annotated, complete (genome or plasmid)	18647	NZ_CP063227.1	dfrB1	2.34E-124	100	100	100	Enterobacter hormaechei	Enterobacteriaceae	Enterobacterales	clinical (rectal swab)	AAC(6’) aminoglycoside resistance	ANT(3'') aminoglycoside resistance	intI1 and dfrB connected through other ARG		MERSSNEVSNPVAGNFVFPSNATFGMGDRVRKKSGAAWQGQIVGWYCTNLTPEGYAVESEAHPGSVQIYPVAALERIN	GCF_015535675.1_ASM1553567v1_genomic.fna.gz	237	0	0	29916	30152	1	237	438	65061	237
class gamma-proteobacteria	NCBI annotated, complete (genome or plasmid)	18647	NZ_CP060242.1	dfrB1	2.43E-122	100	100	100	Pseudomonas aeruginosa	Pseudomonadaceae	Pseudomonadales	clinical (urine)	QacE delta 1	class 1 integron integrase	intI1 next to dfrB		MERSSNEVSNPVAGNFVFPSNATFGMGDRVRKKSGAAWQGQIVGWYCTNLTPEGYAVESEAHPGSVQIYPVAALERIN	GCF_015697645.1_ASM1569764v1_genomic.fna.gz	237	0	0	3019455	3019691	237	1	438	6935851	237
class gamma-proteobacteria	NCBI annotated, complete (genome or plasmid)	18647	NZ_CP071026.1	dfrB1	6.63E-124	100	100	100	Enterobacter hormaechei	Enterobacteriaceae	Enterobacterales	clinical (no details)	AAC(6’) aminoglycoside resistance	ANT(3'') aminoglycoside resistance	intI1 and dfrB connected through other ARG		MERSSNEVSNPVAGNFVFPSNATFGMGDRVRKKSGAAWQGQIVGWYCTNLTPEGYAVESEAHPGSVQIYPVAALERIN	GCF_017161765.1_ASM1716176v1_genomic.fna.gz	237	0	0	80574	80810	1	237	438	186213	237
class gamma-proteobacteria	NCBI annotated, complete (genome or plasmid)	18647	NZ_CP128548.1	dfrB1	2.04E-117	100	98.734	98.7	Pseudomonas kurunegalensis	Pseudomonadaceae	Pseudomonadales	clinical (blood from catheter)	AAC(6’) aminoglycoside resistance	class 1 integron integrase	intI1 next to dfrB		MERSSNEVSNPVAGNFVFPSNATFGIGDRVRKKSGAAWQGQIVGWYCTNLTPEGYAVESEAHPGSVQIYPVAALERIN	GCF_021283125.2_ASM2128312v2_genomic.fna.gz	237	3	0	3509025	3509261	237	1	422	5797096	237
class gamma-proteobacteria	NCBI annotated, complete (genome or plasmid)	18647	NZ_CP123953.1	dfrB1	2.57E-117	100	98.734	98.7	Pseudomonas aeruginosa	Pseudomonadaceae	Pseudomonadales	clinical (no details)	AAC(6’) aminoglycoside resistance	class 1 integron integrase	intI1 next to dfrB		MERSSNEVSNPVAGNFVFPSNATFGIGDRVRKKSGAAWQGQIVGWYCTNLTPEGYAVESEAHPGSVQIYPVAALERIN	GCF_029916825.1_ASM2991682v1_genomic.fna.gz	237	3	0	5694751	5694987	237	1	422	7299968	237
class gamma-proteobacteria	NCBI annotated, complete (genome or plasmid)	18647	NZ_OW849100.1	dfrB1	2.67E-124	100	100	100	Citrobacter freundii	Enterobacteriaceae	Enterobacterales	clinical (no details)	AAC(6’) aminoglycoside resistance	ANT(3'') aminoglycoside resistance	intI1 and dfrB connected through other ARG		MERSSNEVSNPVAGNFVFPSNATFGMGDRVRKKSGAAWQGQIVGWYCTNLTPEGYAVESEAHPGSVQIYPVAALERIN	GCF_905232395.2_AI2609v1_cp_genomic.fna.gz	237	0	0	30783	31019	1	237	438	74480	237
class gamma-proteobacteria	NCBI annotated, complete (genome or plasmid)	18647	NZ_OW849156.1	dfrB1	2.47E-124	100	100	100	Serratia marcescens	Yersiniaceae	Enterobacterales	clinical (no details)	AAC(6’) aminoglycoside resistance	ANT(3'') aminoglycoside resistance	intI1 and dfrB connected through other ARG		MERSSNEVSNPVAGNFVFPSNATFGMGDRVRKKSGAAWQGQIVGWYCTNLTPEGYAVESEAHPGSVQIYPVAALERIN	GCF_905232415.2_AI2618v1_cp_genomic.fna.gz	237	0	0	30783	31019	1	237	438	68707	237
class gamma-proteobacteria	NCBI annotated, complete (genome or plasmid)	18647	NZ_OW849112.1	dfrB1	2.52E-124	100	100	100	Serratia marcescens	Yersiniaceae	Enterobacterales	clinical (no details)	AAC(6’) aminoglycoside resistance	ANT(3'') aminoglycoside resistance	intI1 and dfrB connected through other ARG		MERSSNEVSNPVAGNFVFPSNATFGMGDRVRKKSGAAWQGQIVGWYCTNLTPEGYAVESEAHPGSVQIYPVAALERIN	GCF_905232425.2_AI2616v1_cp_genomic.fna.gz	237	0	0	32110	32346	1	237	438	70086	237
class gamma-proteobacteria	NCBI annotated, complete (genome or plasmid)	18647	NZ_OW849493.1	dfrB1	2.84E-124	100	100	100	Serratia marcescens	Yersiniaceae	Enterobacterales	clinical (no details)	AAC(6’) aminoglycoside resistance	ANT(3'') aminoglycoside resistance	intI1 and dfrB connected through other ARG		MERSSNEVSNPVAGNFVFPSNATFGMGDRVRKKSGAAWQGQIVGWYCTNLTPEGYAVESEAHPGSVQIYPVAALERIN	GCF_905232465.2_AI2617v1_cp_genomic.fna.gz	237	0	0	41415	41651	1	237	438	79391	237
class gamma-proteobacteria	NCBI annotated, complete (genome or plasmid)	18647	NZ_OW968113.1	dfrB1	2.59E-124	100	100	100	Escherichia coli	Enterobacteriaceae	Enterobacterales	clinical (no details)	AAC(6’) aminoglycoside resistance	ANT(3'') aminoglycoside resistance	intI1 and dfrB connected through other ARG		MERSSNEVSNPVAGNFVFPSNATFGMGDRVRKKSGAAWQGQIVGWYCTNLTPEGYAVESEAHPGSVQIYPVAALERIN	GCF_905330295.2_AI2860v1_cpp_genomic.fna.gz	237	0	0	33445	33681	237	1	438	72412	237
class gamma-proteobacteria	NCBI annotated, complete (genome or plasmid)	18647	NZ_OW968433.1	dfrB1	1.86E-124	100	100	100	Klebsiella quasipneumoniae	Enterobacteriaceae	Enterobacterales	clinical (no details)	AAC(6’) aminoglycoside resistance	ANT(3'') aminoglycoside resistance	intI1 and dfrB connected through other ARG		MERSSNEVSNPVAGNFVFPSNATFGMGDRVRKKSGAAWQGQIVGWYCTNLTPEGYAVESEAHPGSVQIYPVAALERIN	GCF_905331345.2_AI3010v1_cpp_genomic.fna.gz	237	0	0	7488	7724	1	237	438	51757	237
class gamma-proteobacteria	NCBI annotated, complete (genome or plasmid)	18647	NZ_OU342709.1	dfrB1	2.72E-124	100	100	100	Klebsiella pneumoniae	Enterobacteriaceae	Enterobacterales	clinical (urine)	AAC(6’) aminoglycoside resistance	ANT(3'') aminoglycoside resistance	intI1 and dfrB connected through other ARG		MERSSNEVSNPVAGNFVFPSNATFGMGDRVRKKSGAAWQGQIVGWYCTNLTPEGYAVESEAHPGSVQIYPVAALERIN	GCF_910589455.1_Kp1-VIM_genomic.fna.gz	237	0	0	38089	38325	1	237	438	76065	237
class gamma-proteobacteria	NCBI annotated, complete (genome or plasmid)	18647	NZ_CP143525.1	dfrB1	2.06E-118	100	98.734	98.7	Pseudomonas putida	Pseudomonadaceae	Pseudomonadales	agriculture institute	AAC(6’) aminoglycoside resistance	class 1 integron integrase	intI1 next to dfrB		MERSSNEVSNPVAGNFVFPSNATFGIGDRVRKKSGAAWQGQIVGWYCTNLTPEGYAVESEAHPGSVQIYPVAALERIN	GCF_036347735.1_ASM3634773v1_genomic.fna.gz	237	3	0	299859	300095	237	1	422	577576	237
class gamma-proteobacteria	NCBI annotated, complete (genome or plasmid)	18647	NZ_CP146661.1	dfrB1	5.79E-124	100	100	100	Escherichia coli	Enterobacteriaceae	Enterobacterales	clinical (ileum)	ANT(3'') aminoglycoside resistance	dfrB1	intI1 and dfrB connected through other ARG		MERSSNEVSNPVAGNFVFPSNATFGMGDRVRKKSGAAWQGQIVGWYCTNLTPEGYAVESEAHPGSVQIYPVAALERIN	GCF_037094545.1_ASM3709454v1_genomic.fna.gz	237	0	0	99299	99535	237	1	438	161662	237
class gamma-proteobacteria	NCBI annotated, complete (genome or plasmid)	18647	NZ_CP146661.1	dfrB1	5.79E-124	100	100	100	... continued (gene copy 2 of 2)				dfrB1	class 1 integron integrase	intI1 next to dfrB		MERSSNEVSNPVAGNFVFPSNATFGMGDRVRKKSGAAWQGQIVGWYCTNLTPEGYAVESEAHPGSVQIYPVAALERIN	GCF_037094545.1_ASM3709454v1_genomic.fna.gz	237	0	0	98888	99124	237	1	438	161662	237
class gamma-proteobacteria	NCBI annotated, complete (genome or plasmid)	18647	NZ_CP131921.1	dfrB1	2.06E-117	100	98.734	98.7	Pseudomonas kurunegalensis	Pseudomonadaceae	Pseudomonadales	clinical (no details)	AAC(6’) aminoglycoside resistance	class 1 integron integrase	intI1 next to dfrB		MERSSNEVSNPVAGNFVFPSNATFGIGDRVRKKSGAAWQGQIVGWYCTNLTPEGYAVESEAHPGSVQIYPVAALERIN	GCF_038750345.1_ASM3875034v1_genomic.fna.gz	237	3	0	3508295	3508531	237	1	422	5842679	237
class gamma-proteobacteria	NCBI annotated, complete (genome or plasmid)	18647	NZ_CP162336.1	dfrB1	2.4E-122	100	100	100	Pseudomonas aeruginosa	Pseudomonadaceae	Pseudomonadales	clinical (burn wound)	QacE delta 1	class 1 integron integrase	intI1 next to dfrB		MERSSNEVSNPVAGNFVFPSNATFGMGDRVRKKSGAAWQGQIVGWYCTNLTPEGYAVESEAHPGSVQIYPVAALERIN	GCF_040931635.1_ASM4093163v1_genomic.fna.gz	237	0	0	4311836	4312072	1	237	438	6872512	237
class gamma-proteobacteria	NCBI annotated, complete (genome or plasmid)	18647	NZ_CP162336.1	dfrB1	2.4E-122	100	100	100	... continued (gene copy 2 of 2)				QacE delta 1	class 1 integron integrase	intI1 next to dfrB		MERSSNEVSNPVAGNFVFPSNATFGMGDRVRKKSGAAWQGQIVGWYCTNLTPEGYAVESEAHPGSVQIYPVAALERIN	GCF_040931635.1_ASM4093163v1_genomic.fna.gz	237	0	0	2520955	2521191	237	1	438	6872512	237
class gamma-proteobacteria	NCBI annotated, complete (genome or plasmid)	18647	NZ_CP169832.1	dfrB1	1.36E-122	100	100	100	Acinetobacter baumannii	Moraxellaceae	Moraxellales	clinical (respiratory)	ANT(3'') aminoglycoside resistance	class 1 integron integrase	intI1 next to dfrB		MERSSNEVSNPVAGNFVFPSNATFGMGDRVRKKSGAAWQGQIVGWYCTNLTPEGYAVESEAHPGSVQIYPVAALERIN	GCF_042146535.1_Lv648_genomic.fna.gz	237	0	0	2486086	2486322	237	1	438	3866866	237
class gamma-proteobacteria	NCBI annotated, complete (genome or plasmid)	18647	NZ_CP143906.1	dfrB2	1.13E-115	100	98.312	97.4	Pseudomonas aeruginosa	Pseudomonadaceae	Pseudomonadales	clinical (wound)	chloramphenicol efflux MFS transporter CmlA5	NAD(+)--rifampin ADP-ribosyltransferase Arr-2	intI1 and dfrB connected through other ARG		MGQSSHEANAPVAGQFALPLSATFGFGDRVRKKSGAAWQGQVVGWYCTKLTPEGYAVESESHPGSVQIYPVAALERVA	GCF_036418185.1_ASM3641818v1_genomic.fna.gz	237	4	0	3185777	3186013	1	237	416	6892720	237
class gamma-proteobacteria	NCBI annotated, complete (genome or plasmid)	18647	NZ_CP143906.1	dfrB2	1.13E-115	100	98.312	97.4	... continued (gene copy 2 of 3)				chloramphenicol efflux MFS transporter CmlA5	NAD(+)--rifampin ADP-ribosyltransferase Arr-2	intI1 and dfrB connected through other ARG		MGQSSHEANAPVAGQFALPLSATFGFGDRVRKKSGAAWQGQVVGWYCTKLTPEGYAVESESHPGSVQIYPVAALERVA	GCF_036418185.1_ASM3641818v1_genomic.fna.gz	237	4	0	3642556	3642792	1	237	416	6892720	237
class gamma-proteobacteria	NCBI annotated, complete (genome or plasmid)	18647	NZ_CP143906.1	dfrB2	1.13E-115	100	98.312	97.4	... continued (gene copy 3 of 3)				chloramphenicol efflux MFS transporter CmlA5	NAD(+)--rifampin ADP-ribosyltransferase Arr-2	intI1 and dfrB connected through other ARG		MGQSSHEANAPVAGQFALPLSATFGFGDRVRKKSGAAWQGQVVGWYCTKLTPEGYAVESESHPGSVQIYPVAALERVA	GCF_036418185.1_ASM3641818v1_genomic.fna.gz	237	4	0	76805	77041	237	1	416	6892720	237
class gamma-proteobacteria	NCBI annotated, complete (genome or plasmid)	18647	NZ_CP132008.1	dfrB2	1.78E-117	100	98.312	97.4	Pseudomonas putida	Pseudomonadaceae	Pseudomonadales	clinical (respiratory)	EreA family erythromycin esterase	missing (dfrB is last gene in sequence)	QacE delta 1 / sul1 combination upstream		MGQSSHEANAPVAGQFALPLSATFGFGDRVRKKSGAAWQGQVVGWYCTKLTPEGYAVESESHPGSVQIYPVAALERVA	GCF_030717425.1_ASM3071742v1_genomic.fna.gz	237	4	0	105447	105683	237	1	416	106245	237
class gamma-proteobacteria	NCBI annotated, complete (genome or plasmid)	18647	NZ_CP135099.1	dfrB2	1.11E-115	100	98.312	97.4	Pseudomonas aeruginosa	Pseudomonadaceae	Pseudomonadales	clinical (tracheal aspirate)	OXA-10 family class D beta-lactamase OXA-677	IS110 family transposase	intI1 and dfrB connected through other ARG		MGQSSHEANAPVAGQFALPLSATFGFGDRVRKKSGAAWQGQVVGWYCTKLTPEGYAVESESHPGSVQIYPVAALERVA	GCF_032231105.1_ASM3223110v1_genomic.fna.gz	237	4	0	4482993	4483229	1	237	416	6764435	237
class gamma-proteobacteria	NCBI annotated, complete (genome or plasmid)	18647	NZ_CP033439.1	dfrB2	1.13E-115	100	98.312	97.4	Pseudomonas aeruginosa	Pseudomonadaceae	Pseudomonadales	clinical (sputum)	oxacillin-hydrolyzing class D beta-lactamase OXA-10	AAC(6') aminoglycoside resistance	intI1 and dfrB connected through other ARG		MGQSSHEANAPVAGQFALPLSATFGFGDRVRKKSGAAWQGQVVGWYCTKLTPEGYAVESESHPGSVQIYPVAALERVA	GCF_003716765.1_ASM371676v1_genomic.fna.gz	237	4	0	6699392	6699628	1	237	416	6877287	237
class gamma-proteobacteria	NCBI annotated, complete (genome or plasmid)	18647	NZ_CP070467.1	dfrB2	1.11E-115	100	98.312	97.4	Pseudomonas aeruginosa	Pseudomonadaceae	Pseudomonadales	clinical (blood)	oxacillin-hydrolyzing class D beta-lactamase OXA-10	AAC(6') aminoglycoside resistance	intI1 and dfrB connected through other ARG		MGQSSHEANAPVAGQFALPLSATFGFGDRVRKKSGAAWQGQVVGWYCTKLTPEGYAVESESHPGSVQIYPVAALERVA	GCF_016925455.1_ASM1692545v1_genomic.fna.gz	237	4	0	395160	395396	1	237	416	6754571	237
class gamma-proteobacteria	NCBI annotated, complete (genome or plasmid)	18647	NZ_CP070467.1	dfrB2	1.11E-115	100	98.312	97.4	... continued (gene copy 2 of 2)				oxacillin-hydrolyzing class D beta-lactamase OXA-10	AAC(6') aminoglycoside resistance	intI1 and dfrB connected through other ARG		MGQSSHEANAPVAGQFALPLSATFGFGDRVRKKSGAAWQGQVVGWYCTKLTPEGYAVESESHPGSVQIYPVAALERVA	GCF_016925455.1_ASM1692545v1_genomic.fna.gz	237	4	0	425964	426200	237	1	416	6754571	237
class gamma-proteobacteria	NCBI annotated, complete (genome or plasmid)	18647	NZ_CP070471.1	dfrB2	1.12E-115	100	98.312	97.4	Pseudomonas aeruginosa	Pseudomonadaceae	Pseudomonadales	clinical (blood)	oxacillin-hydrolyzing class D beta-lactamase OXA-10	AAC(6') aminoglycoside resistance	intI1 and dfrB connected through other ARG	NZ_CP070467.1	MGQSSHEANAPVAGQFALPLSATFGFGDRVRKKSGAAWQGQVVGWYCTKLTPEGYAVESESHPGSVQIYPVAALERVA	GCF_016925475.1_ASM1692547v1_genomic.fna.gz	237	4	0	156517	156753	1	237	416	6847382	237
class gamma-proteobacteria	NCBI annotated, complete (genome or plasmid)	18647	NZ_CP070471.1	dfrB2	1.12E-115	100	98.312	97.4	... continued (gene copy 2 of 2)				oxacillin-hydrolyzing class D beta-lactamase OXA-10	AAC(6') aminoglycoside resistance	intI1 and dfrB connected through other ARG	NZ_CP070467.1	MGQSSHEANAPVAGQFALPLSATFGFGDRVRKKSGAAWQGQVVGWYCTKLTPEGYAVESESHPGSVQIYPVAALERVA	GCF_016925475.1_ASM1692547v1_genomic.fna.gz	237	4	0	187321	187557	237	1	416	6847382	237
class gamma-proteobacteria	NCBI annotated, complete (genome or plasmid)	18647	NZ_CP102944.1	dfrB2	1.13E-115	100	98.312	97.4	Pseudomonas aeruginosa	Pseudomonadaceae	Pseudomonadales	clinical (tracheostomy tube)	oxacillin-hydrolyzing class D beta-lactamase OXA-10	IS110 family transposase	intI1 and dfrB connected through other ARG		MGQSSHEANAPVAGQFALPLSATFGFGDRVRKKSGAAWQGQVVGWYCTKLTPEGYAVESESHPGSVQIYPVAALERVA	GCF_024734795.1_ASM2473479v1_genomic.fna.gz	237	4	0	159853	160089	1	237	416	6871852	237
class gamma-proteobacteria	NCBI annotated, complete (genome or plasmid)	18647	NZ_LR134330.1	dfrB2	1.11E-115	100	98.312	97.4	Pseudomonas aeruginosa	Pseudomonadaceae	Pseudomonadales	clinical (urine)	chloramphenicol efflux MFS transporter CmlA5	NAD(+)--rifampin ADP-ribosyltransferase Arr-2	intI1 and dfrB connected through other ARG		MGQSSHEANAPVAGQFALPLSATFGFGDRVRKKSGAAWQGQVVGWYCTKLTPEGYAVESESHPGSVQIYPVAALERVA	GCF_900636975.1_45813_F01_genomic.fna.gz	237	4	0	780641	780877	237	1	416	6765311	237
class gamma-proteobacteria	NCBI annotated, complete (genome or plasmid)	18647	NZ_CP085536.1	dfrB3	1.68E-124	100	100	100	Aeromonas salmonicida	Aeromonadaceae	Aeromonadales	fish (Salvelinus fontinalis)	class 1 integron integrase	DUF1010 domain-containing protein	intI1 next to dfrB		MDQHNNGVSTLVAGQFALPSHATFGLGDRVRKKSGAAWQGQVVGWYCTKLTPEGYAVESESHPGSVQIYPVAALERVA	GCF_020683025.1_ASM2068302v1_genomic.fna.gz	237	0	0	37993	38229	237	1	438	46771	237
class gamma-proteobacteria	NCBI annotated, complete (genome or plasmid)	18647	NZ_CP010378.1	dfrB3	2.13E-124	100	100	100	Enterobacter hormaechei	Enterobacteriaceae	Enterobacterales	clinical (bodily fluid)	class 1 integron integrase	DUF1010 domain-containing protein	intI1 next to dfrB		MDQHNNGVSTLVAGQFALPSHATFGLGDRVRKKSGAAWQGQVVGWYCTKLTPEGYAVESESHPGSVQIYPVAALERVA	GCF_000814205.1_ASM81420v1_genomic.fna.gz	237	0	0	17385	17621	237	1	438	59134	237
class gamma-proteobacteria	NCBI annotated, complete (genome or plasmid)	18647	NZ_CP020502.1	dfrB3	2.67E-124	100	100	100	Serratia marcescens	Yersiniaceae	Enterobacterales	clinical (blood)	class 1 integron integrase	DUF1010 domain-containing protein	intI1 next to dfrB		MDQHNNGVSTLVAGQFALPSHATFGLGDRVRKKSGAAWQGQVVGWYCTKLTPEGYAVESESHPGSVQIYPVAALERVA	GCF_003032415.1_ASM303241v1_genomic.fna.gz	237	0	0	64127	64363	237	1	438	74726	237
class gamma-proteobacteria	NCBI annotated, complete (genome or plasmid)	18647	NZ_CP146530.1	dfrB3	6.82E-125	100	100	100	Klebsiella michiganensis	Enterobacteriaceae	Enterobacterales	hospital wastewater	class 1 integron integrase	extended-spectrum class A beta-lactamase GES-7	intI1 next to dfrB		MDQHNNGVSTLVAGQFALPSHATFGLGDRVRKKSGAAWQGQVVGWYCTKLTPEGYAVESESHPGSVQIYPVAALERVA	GCF_037081885.1_ASM3708188v1_genomic.fna.gz	237	0	0	17984	18220	237	1	438	18893	237
class gamma-proteobacteria	NCBI annotated, complete (genome or plasmid)	18647	NZ_CP146530.1	dfrB3	6.82E-125	100	100	100	... continued (gene copy 2 of 2)				extended-spectrum class A beta-lactamase GES-7	missing (dfrB is last gene in sequence)	likely (same context as first copy in sequence)		MDQHNNGVSTLVAGQFALPSHATFGLGDRVRKKSGAAWQGQVVGWYCTKLTPEGYAVESESHPGSVQIYPVAALERVA	GCF_037081885.1_ASM3708188v1_genomic.fna.gz	237	0	0	8537	8773	237	1	438	18893	237
class gamma-proteobacteria	NCBI annotated, complete (genome or plasmid)	18647	NZ_AP026375.1	dfrB4	1.62E-122	100	100	100	Aeromonas caviae	Aeromonadaceae	Aeromonadales	no information	type B-3 chloramphenicol O-acetyltransferase CatB3	class 1 integron integrase	intI1 next to dfrB		MNEGKNEVSTSAAGRFAFPSNATFALGDRVRKKSGAAWQGRIVGWYCTTLTPEGYAVESESHPGSVQIYPMTALERVA	GCF_024347715.1_ASM2434771v1_genomic.fna.gz	237	0	0	384507	384743	1	237	438	4622257	237
class gamma-proteobacteria	NCBI annotated, complete (genome or plasmid)	18647	NZ_CP101948.1	dfrB4	1.79E-122	100	100	100	Aeromonas salmonicida	Aeromonadaceae	Aeromonadales	poultry farm	type B-3 chloramphenicol O-acetyltransferase CatB3	class 1 integron integrase	intI1 next to dfrB		MNEGKNEVSTSAAGRFAFPSNATFALGDRVRKKSGAAWQGRIVGWYCTTLTPEGYAVESESHPGSVQIYPMTALERVA	GCF_024508255.1_ASM2450825v1_genomic.fna.gz	237	0	0	503520	503756	1	237	438	5099029	237
class gamma-proteobacteria	NCBI annotated, complete (genome or plasmid)	18647	NZ_CP014320.1	dfrB4	4.67E-124	100	100	100	Escherichia coli	Enterobacteriaceae	Enterobacterales	no information	QacE delta 1	class 1 integron integrase	intI1 next to dfrB		MNEGKNEVSTSAAGRFAFPSNATFALGDRVRKKSGAAWQGRIVGWYCTTLTPEGYAVESESHPGSVQIYPMTALERVA	GCF_001593565.1_ASM159356v1_genomic.fna.gz	237	0	0	119279	119515	237	1	438	130603	237
class gamma-proteobacteria	NCBI annotated, complete (genome or plasmid)	18647	NZ_CP039832.1	dfrB4	1.65E-122	100	100	100	Aeromonas caviae	Aeromonadaceae	Aeromonadales	sewage	type B-3 chloramphenicol O-acetyltransferase CatB3	class 1 integron integrase	intI1 next to dfrB		MNEGKNEVSTSAAGRFAFPSNATFALGDRVRKKSGAAWQGRIVGWYCTTLTPEGYAVESESHPGSVQIYPMTALERVA	GCF_007179295.1_ASM717929v1_genomic.fna.gz	237	0	0	2416245	2416481	237	1	438	4684096	237
class gamma-proteobacteria	NCBI annotated, complete (genome or plasmid)	18647	NZ_CP038443.1	dfrB4	1.67E-122	100	100	100	Aeromonas media	Aeromonadaceae	Aeromonadales	bioreactor sludge	type B-3 chloramphenicol O-acetyltransferase CatB3	class 1 integron integrase	intI1 next to dfrB		MNEGKNEVSTSAAGRFAFPSNATFALGDRVRKKSGAAWQGRIVGWYCTTLTPEGYAVESESHPGSVQIYPMTALERVA	GCF_013085725.1_ASM1308572v1_genomic.fna.gz	237	0	0	3679992	3680228	1	237	438	4743402	237
class gamma-proteobacteria	NCBI annotated, complete (genome or plasmid)	18647	NZ_CP043579.1	dfrB4	1.64E-122	100	100	100	Aeromonas media	Aeromonadaceae	Aeromonadales	biofilm reactor	type B-3 chloramphenicol O-acetyltransferase CatB3	class 1 integron integrase	intI1 next to dfrB		MNEGKNEVSTSAAGRFAFPSNATFALGDRVRKKSGAAWQGRIVGWYCTTLTPEGYAVESESHPGSVQIYPMTALERVA	GCF_014109865.1_ASM1410986v1_genomic.fna.gz	237	0	0	2283731	2283967	237	1	438	4665790	237
class gamma-proteobacteria	NCBI annotated, complete (genome or plasmid)	18647	NZ_AP022188.1	dfrB4	1.67E-122	100	100	100	Aeromonas media	Aeromonadaceae	Aeromonadales	wastewater	type B-3 chloramphenicol O-acetyltransferase CatB3	class 1 integron integrase	intI1 next to dfrB		MNEGKNEVSTSAAGRFAFPSNATFALGDRVRKKSGAAWQGRIVGWYCTTLTPEGYAVESESHPGSVQIYPMTALERVA	GCF_014161425.1_ASM1416142v1_genomic.fna.gz	237	0	0	1056592	1056828	1	237	438	4758243	237
class gamma-proteobacteria	NCBI annotated, complete (genome or plasmid)	18647	NZ_CP075883.1	dfrB4	1.1E-123	100	100	100	Klebsiella michiganensis	Enterobacteriaceae	Enterobacterales	clinical (blood)	QacE delta 1	class 1 integron integrase	intI1 next to dfrB		MNEGKNEVSTSAAGRFAFPSNATFALGDRVRKKSGAAWQGRIVGWYCTTLTPEGYAVESESHPGSVQIYPMTALERVA	GCF_018604105.1_ASM1860410v1_genomic.fna.gz	237	0	0	194936	195172	1	237	438	307464	237
class gamma-proteobacteria	NCBI annotated, complete (genome or plasmid)	18647	NZ_AP026896.1	dfrB4	1.74E-122	100	100	100	Aeromonas caviae	Aeromonadaceae	Aeromonadales	no information	type B-3 chloramphenicol O-acetyltransferase CatB3	class 1 integron integrase	intI1 next to dfrB		MNEGKNEVSTSAAGRFAFPSNATFALGDRVRKKSGAAWQGRIVGWYCTTLTPEGYAVESESHPGSVQIYPMTALERVA	GCF_026000055.1_ASM2600005v1_genomic.fna.gz	237	0	0	4498575	4498811	237	1	438	4944632	237
class gamma-proteobacteria	NCBI annotated, complete (genome or plasmid)	18647	NZ_CP147126.1	dfrB4	5.02E-124	100	100	100	Escherichia coli	Enterobacteriaceae	Enterobacterales	river water	QacE delta 1	class 1 integron integrase	intI1 next to dfrB		MNEGKNEVSTSAAGRFAFPSNATFALGDRVRKKSGAAWQGRIVGWYCTTLTPEGYAVESESHPGSVQIYPMTALERVA	GCF_038396375.1_ASM3839637v1_genomic.fna.gz	237	0	0	15507	15743	1	237	438	140174	237
class gamma-proteobacteria	NCBI annotated, complete (genome or plasmid)	18647	NZ_AP017302.1	dfrB5	2.41E-122	100	100	100	Pseudomonas aeruginosa	Pseudomonadaceae	Pseudomonadales	clinical (catheter)	subclass B1 metallo-beta-lactamase DIM-1	AAC(6’) aminolgycoside resistance	intI1 and dfrB connected through other ARG		MDQGRSEVSNPVAGQFAFPSNAAFGMGDRVRKKSGAAWQGQIVGWYCTKLTPEGYAVESEAHPGSVQIYPVAALERIN	GCF_001548335.1_ASM154833v1_genomic.fna.gz	237	0	0	2608566	2608802	1	237	438	6897018	237
class gamma-proteobacteria	NCBI annotated, complete (genome or plasmid)	18647	NZ_CP020704.1	dfrB5	2.44E-122	100	100	100	Pseudomonas aeruginosa	Pseudomonadaceae	Pseudomonadales	clinical (sputum)	AAC(3) aminolgycoside resistance	AAC(6’) aminolgycoside resistance	intI1 and dfrB connected through other ARG		MDQGRSEVSNPVAGQFAFPSNAAFGMGDRVRKKSGAAWQGQIVGWYCTKLTPEGYAVESEAHPGSVQIYPVAALERIN	GCF_002104595.1_ASM210459v1_genomic.fna.gz	237	0	0	6336658	6336894	237	1	438	6985102	237
class gamma-proteobacteria	NCBI annotated, complete (genome or plasmid)	18647	NZ_CP020703.1	dfrB5	2.41E-122	100	100	100	Pseudomonas aeruginosa	Pseudomonadaceae	Pseudomonadales	clinical (sputum)	AAC(3) aminolgycoside resistance	AAC(6’) aminolgycoside resistance	intI1 and dfrB connected through other ARG	NZ_CP020704.1	MDQGRSEVSNPVAGQFAFPSNAAFGMGDRVRKKSGAAWQGQIVGWYCTKLTPEGYAVESEAHPGSVQIYPVAALERIN	GCF_002104615.1_ASM210461v1_genomic.fna.gz	237	0	0	6244720	6244956	237	1	438	6893164	237
class gamma-proteobacteria	NCBI annotated, complete (genome or plasmid)	18647	NZ_CP017293.1	dfrB5	2.38E-122	100	100	100	Pseudomonas aeruginosa	Pseudomonadaceae	Pseudomonadales	clinical (blood)	subclass B1 metallo-beta-lactamase VIM-2	AAC(6’) aminoglycoside resistance	intI1 and dfrB connected through other ARG		MDQGRSEVSNPVAGQFAFPSNAAFGMGDRVRKKSGAAWQGQIVGWYCTKLTPEGYAVESEAHPGSVQIYPVAALERIN	GCF_002215345.1_ASM221534v1_genomic.fna.gz	237	0	0	3162641	3162877	1	237	438	6816227	237
class gamma-proteobacteria	NCBI annotated, complete (genome or plasmid)	18647	NZ_CP017293.1	dfrB5	2.38E-122	100	100	100	... continued (gene copy 2 of 3)				AAC(3) aminolgycoside resistance	AAC(6’) aminolgycoside resistance	intI1 and dfrB connected through other ARG		MDQGRSEVSNPVAGQFAFPSNAAFGMGDRVRKKSGAAWQGQIVGWYCTKLTPEGYAVESEAHPGSVQIYPVAALERIN	GCF_002215345.1_ASM221534v1_genomic.fna.gz	237	0	0	6206269	6206505	1	237	438	6816227	237
class gamma-proteobacteria	NCBI annotated, complete (genome or plasmid)	18647	NZ_CP017293.1	dfrB5	2.38E-122	100	100	100	... continued (gene copy 3 of 3)				AAC(3) aminolgycoside resistance	AAC(6’) aminolgycoside resistance	intI1 and dfrB connected through other ARG		MDQGRSEVSNPVAGQFAFPSNAAFGMGDRVRKKSGAAWQGQIVGWYCTKLTPEGYAVESEAHPGSVQIYPVAALERIN	GCF_002215345.1_ASM221534v1_genomic.fna.gz	237	0	0	382428	382664	237	1	438	6816227	237
class gamma-proteobacteria	NCBI annotated, complete (genome or plasmid)	18647	NZ_CP031449.2	dfrB5	2.42E-122	100	100	100	Pseudomonas aeruginosa	Pseudomonadaceae	Pseudomonadales	clinical (urine)	ANT(3'') aminoglycoside resistance	class 1 integron integrase	intI1 next to dfrB		MDQGRSEVSNPVAGQFAFPSNAAFGMGDRVRKKSGAAWQGQIVGWYCTKLTPEGYAVESEAHPGSVQIYPVAALERIN	GCF_002411865.3_ASM241186v3_genomic.fna.gz	237	0	0	5160640	5160876	237	1	438	6925889	237
class gamma-proteobacteria	NCBI annotated, complete (genome or plasmid)	18647	NZ_CP031449.2	dfrB5	2.42E-122	100	100	100	... continued (gene copy 2 of 4)				OXA-5 family class D beta-lactamase OXA-129	dfrB5	intI1 and dfrB connected through other ARG		MDQGRSEVSNPVAGQFAFPSNAAFGMGDRVRKKSGAAWQGQIVGWYCTKLTPEGYAVESEAHPGSVQIYPVAALERIN	GCF_002411865.3_ASM241186v3_genomic.fna.gz	237	0	0	5159626	5159862	237	1	438	6925889	237
class gamma-proteobacteria	NCBI annotated, complete (genome or plasmid)	18647	NZ_CP031449.2	dfrB5	2.42E-122	100	100	100	... continued (gene copy 3 of 4)				NAD(+)--rifampin ADP-ribosyltransferase Arr-2	dfrB5	intI1 and dfrB connected through other ARG		MDQGRSEVSNPVAGQFAFPSNAAFGMGDRVRKKSGAAWQGQIVGWYCTKLTPEGYAVESEAHPGSVQIYPVAALERIN	GCF_002411865.3_ASM241186v3_genomic.fna.gz	237	0	0	5159215	5159451	237	1	438	6925889	237
class gamma-proteobacteria	NCBI annotated, complete (genome or plasmid)	18647	NZ_CP031449.2	dfrB5	2.42E-122	100	100	100	... continued (gene copy 4 of 4)				class 1 integron integrase	dfrB5	intI1 next to dfrB		MDQGRSEVSNPVAGQFAFPSNAAFGMGDRVRKKSGAAWQGQIVGWYCTKLTPEGYAVESEAHPGSVQIYPVAALERIN	GCF_002411865.3_ASM241186v3_genomic.fna.gz	237	0	0	4854646	4854882	1	237	438	6925889	237
class gamma-proteobacteria	NCBI annotated, complete (genome or plasmid)	18647	NZ_CP027174.1	dfrB5	2.45E-122	100	100	100	Pseudomonas aeruginosa	Pseudomonadaceae	Pseudomonadales	clinical (no details)	AAC(3) aminoglycoside resistance	subclass B1 metallo-beta-lactamase VIM-2	intI1 and dfrB connected through other ARG		MDQGRSEVSNPVAGQFAFPSNAAFGMGDRVRKKSGAAWQGQIVGWYCTKLTPEGYAVESEAHPGSVQIYPVAALERIN	GCF_002968695.1_ASM296869v1_genomic.fna.gz	237	0	0	5932794	5933030	237	1	438	7012922	237
class gamma-proteobacteria	NCBI annotated, complete (genome or plasmid)	18647	NZ_CP029089.1	dfrB5	2.4E-122	100	100	100	Pseudomonas aeruginosa	Pseudomonadaceae	Pseudomonadales	clinical (no details)	subclass B1 metallo-beta-lactamase VIM-2	recombinase family protein	intI1 and dfrB connected through other ARG		MDQGRSEVSNPVAGQFAFPSNAAFGMGDRVRKKSGAAWQGQIVGWYCTKLTPEGYAVESEAHPGSVQIYPVAALERIN	GCF_003073615.1_ASM307361v1_genomic.fna.gz	237	0	0	5094294	5094530	1	237	438	6853499	237
class gamma-proteobacteria	NCBI annotated, complete (genome or plasmid)	18647	NZ_CP029745.1	dfrB5	2.38E-122	100	100	100	Pseudomonas aeruginosa	Pseudomonadaceae	Pseudomonadales	clinical (no details)	AAC(3) aminoglycoside resistance	subclass B1 metallo-beta-lactamase VIM-2	intI1 and dfrB connected through other ARG		MDQGRSEVSNPVAGQFAFPSNAAFGMGDRVRKKSGAAWQGQIVGWYCTKLTPEGYAVESEAHPGSVQIYPVAALERIN	GCF_003204335.1_ASM320433v1_genomic.fna.gz	237	0	0	353758	353994	1	237	438	6799785	237
class gamma-proteobacteria	NCBI annotated, complete (genome or plasmid)	18647	NZ_CP029707.1	dfrB5	2.46E-122	100	100	100	Pseudomonas aeruginosa	Pseudomonadaceae	Pseudomonadales	clinical (tracheal secretions)	AAC(3) aminoglycoside resistance	subclass B1 metallo-beta-lactamase VIM-2	intI1 and dfrB connected through other ARG		MDQGRSEVSNPVAGQFAFPSNAAFGMGDRVRKKSGAAWQGQIVGWYCTKLTPEGYAVESEAHPGSVQIYPVAALERIN	GCF_003206535.1_ASM320653v1_genomic.fna.gz	237	0	0	5922805	5923041	237	1	438	7038012	237
class gamma-proteobacteria	NCBI annotated, complete (genome or plasmid)	18647	NZ_CP029707.1	dfrB5	2.46E-122	100	100	100	... continued (gene copy 2 of 2)				AAC(3) aminolgycoside resistance	AAC(6’) aminolgycoside resistance	intI1 and dfrB connected through other ARG		MDQGRSEVSNPVAGQFAFPSNAAFGMGDRVRKKSGAAWQGQIVGWYCTKLTPEGYAVESEAHPGSVQIYPVAALERIN	GCF_003206535.1_ASM320653v1_genomic.fna.gz	237	0	0	4902601	4902837	1	237	438	7038012	237
class gamma-proteobacteria	NCBI annotated, complete (genome or plasmid)	18647	NZ_CP032257.1	dfrB5	2.43E-122	100	100	100	Pseudomonas aeruginosa	Pseudomonadaceae	Pseudomonadales	clinical (no details)	AAC(3) aminoglycoside resistance	subclass B1 metallo-beta-lactamase VIM-2	intI1 and dfrB connected through other ARG		MDQGRSEVSNPVAGQFAFPSNAAFGMGDRVRKKSGAAWQGQIVGWYCTKLTPEGYAVESEAHPGSVQIYPVAALERIN	GCF_003571805.1_ASM357180v1_genomic.fna.gz	237	0	0	3679485	3679721	237	1	438	6946231	237
class gamma-proteobacteria	NCBI annotated, complete (genome or plasmid)	18647	NZ_CP032569.1	dfrB5	2.41E-122	100	100	100	Pseudomonas aeruginosa	Pseudomonadaceae	Pseudomonadales	clinical (bacteremia)	AAC(3) aminoglycoside resistance	subclass B1 metallo-beta-lactamase VIM-2	intI1 and dfrB connected through other ARG		MDQGRSEVSNPVAGQFAFPSNAAFGMGDRVRKKSGAAWQGQIVGWYCTKLTPEGYAVESEAHPGSVQIYPVAALERIN	GCF_003626935.1_ASM362693v2_genomic.fna.gz	237	0	0	6708963	6709199	237	1	438	6876113	237
class gamma-proteobacteria	NCBI annotated, complete (genome or plasmid)	18647	NZ_CP054591.1	dfrB5	2.39E-122	100	100	100	Pseudomonas aeruginosa	Pseudomonadaceae	Pseudomonadales	clinical (bacteremia)	AAC(3) aminoglycoside resistance	subclass B1 metallo-beta-lactamase VIM-2	intI1 and dfrB connected through other ARG		MDQGRSEVSNPVAGQFAFPSNAAFGMGDRVRKKSGAAWQGQIVGWYCTKLTPEGYAVESEAHPGSVQIYPVAALERIN	GCF_013347245.1_ASM1334724v1_genomic.fna.gz	237	0	0	6179540	6179776	1	237	438	6832395	237
class gamma-proteobacteria	NCBI annotated, complete (genome or plasmid)	18647	NZ_CP054591.1	dfrB5	2.39E-122	100	100	100	... continued (gene copy 2 of 2)				AAC(3) aminolgycoside resistance	AAC(6’) aminolgycoside resistance	intI1 and dfrB connected through other ARG		MDQGRSEVSNPVAGQFAFPSNAAFGMGDRVRKKSGAAWQGQIVGWYCTKLTPEGYAVESEAHPGSVQIYPVAALERIN	GCF_013347245.1_ASM1334724v1_genomic.fna.gz	237	0	0	382267	382503	237	1	438	6832395	237
class gamma-proteobacteria	NCBI annotated, complete (genome or plasmid)	18647	NZ_CP056774.1	dfrB5	2.37E-122	100	100	100	Pseudomonas aeruginosa	Pseudomonadaceae	Pseudomonadales	clinical (wound)	AAC(3) aminoglycoside resistance	subclass B1 metallo-beta-lactamase VIM-2	intI1 and dfrB connected through other ARG		MDQGRSEVSNPVAGQFAFPSNAAFGMGDRVRKKSGAAWQGQIVGWYCTKLTPEGYAVESEAHPGSVQIYPVAALERIN	GCF_013376775.1_ASM1337677v1_genomic.fna.gz	237	0	0	6285461	6285697	237	1	438	6770626	237
class gamma-proteobacteria	NCBI annotated, complete (genome or plasmid)	18647	NZ_CP056774.1	dfrB5	2.37E-122	100	100	100	... continued (gene copy 2 of 2)				AAC(3) aminolgycoside resistance	AAC(6’) aminolgycoside resistance	intI1 and dfrB connected through other ARG		MDQGRSEVSNPVAGQFAFPSNAAFGMGDRVRKKSGAAWQGQIVGWYCTKLTPEGYAVESEAHPGSVQIYPVAALERIN	GCF_013376775.1_ASM1337677v1_genomic.fna.gz	237	0	0	5265126	5265362	1	237	438	6770626	237
class gamma-proteobacteria	NCBI annotated, complete (genome or plasmid)	18647	NZ_CP069198.1	dfrB5	2.43E-122	100	100	100	Pseudomonas aeruginosa	Pseudomonadaceae	Pseudomonadales	clinical (blood)	ANT(2'') aminoglycoside resistance	class 1 integron integrase	intI1 next to dfrB		MDQGRSEVSNPVAGQFAFPSNAAFGMGDRVRKKSGAAWQGQIVGWYCTKLTPEGYAVESEAHPGSVQIYPVAALERIN	GCF_016811975.1_ASM1681197v1_genomic.fna.gz	237	0	0	2543021	2543257	237	1	438	6950174	237
class gamma-proteobacteria	NCBI annotated, complete (genome or plasmid)	18647	NZ_CP061778.1	dfrB5	2.41E-122	100	100	100	Pseudomonas aeruginosa	Pseudomonadaceae	Pseudomonadales	clinical (no details)	AAC(3) aminoglycoside resistance	NAD(+)--rifampin ADP-ribosyltransferase Arr-2	intI1 and dfrB connected through other ARG		MDQGRSEVSNPVAGQFAFPSNAAFGMGDRVRKKSGAAWQGQIVGWYCTKLTPEGYAVESEAHPGSVQIYPVAALERIN	GCF_018279265.1_ASM1827926v1_genomic.fna.gz	237	0	0	432591	432827	237	1	438	6878937	237
class gamma-proteobacteria	NCBI annotated, complete (genome or plasmid)	18647	NZ_CP087674.1	dfrB5	2.43E-122	100	100	100	Pseudomonas aeruginosa	Pseudomonadaceae	Pseudomonadales	clinical (urine)	ANT(3'') aminoglycoside resistance	class 1 integron integrase	intI1 next to dfrB		MDQGRSEVSNPVAGQFAFPSNAAFGMGDRVRKKSGAAWQGQIVGWYCTKLTPEGYAVESEAHPGSVQIYPVAALERIN	GCF_020990465.1_ASM2099046v1_genomic.fna.gz	237	0	0	5170817	5171053	237	1	438	6935768	237
class gamma-proteobacteria	NCBI annotated, complete (genome or plasmid)	18647	NZ_CP087674.1	dfrB5	2.43E-122	100	100	100	... continued (gene copy 2 of 4)				OXA-5 family class D beta-lactamase OXA-129	dfrB5	intI1 and dfrB connected through other ARG		MDQGRSEVSNPVAGQFAFPSNAAFGMGDRVRKKSGAAWQGQIVGWYCTKLTPEGYAVESEAHPGSVQIYPVAALERIN	GCF_020990465.1_ASM2099046v1_genomic.fna.gz	237	0	0	5169803	5170039	237	1	438	6935768	237
class gamma-proteobacteria	NCBI annotated, complete (genome or plasmid)	18647	NZ_CP087674.1	dfrB5	2.43E-122	100	100	100	... continued (gene copy 3 of 4)				NAD(+)--rifampin ADP-ribosyltransferase Arr-2	dfrB5	intI1 and dfrB connected through other ARG		MDQGRSEVSNPVAGQFAFPSNAAFGMGDRVRKKSGAAWQGQIVGWYCTKLTPEGYAVESEAHPGSVQIYPVAALERIN	GCF_020990465.1_ASM2099046v1_genomic.fna.gz	237	0	0	5169392	5169628	237	1	438	6935768	237
class gamma-proteobacteria	NCBI annotated, complete (genome or plasmid)	18647	NZ_CP087674.1	dfrB5	2.43E-122	100	100	100	... continued (gene copy 4 of 4)				class 1 integron integrase	NAD(+)--rifampin ADP-ribosyltransferase Arr-2	intI1 next to dfrB		MDQGRSEVSNPVAGQFAFPSNAAFGMGDRVRKKSGAAWQGQIVGWYCTKLTPEGYAVESEAHPGSVQIYPVAALERIN	GCF_020990465.1_ASM2099046v1_genomic.fna.gz	237	0	0	4863936	4864172	1	237	438	6935768	237
class gamma-proteobacteria	NCBI annotated, complete (genome or plasmid)	18647	NZ_CP087675.1	dfrB5	2.42E-122	100	100	100	Pseudomonas aeruginosa	Pseudomonadaceae	Pseudomonadales	clinical (urine)	ANT(3'') aminoglycoside resistance	class 1 integron integrase	intI1 next to dfrB	NZ_CP087674.1	MDQGRSEVSNPVAGQFAFPSNAAFGMGDRVRKKSGAAWQGQIVGWYCTKLTPEGYAVESEAHPGSVQIYPVAALERIN	GCF_020990485.1_ASM2099048v1_genomic.fna.gz	237	0	0	5144394	5144630	237	1	438	6909349	237
class gamma-proteobacteria	NCBI annotated, complete (genome or plasmid)	18647	NZ_CP087675.1	dfrB5	2.42E-122	100	100	100	... continued (gene copy 2 of 4)				OXA-5 family class D beta-lactamase OXA-129	dfrB5	intI1 and dfrB connected through other ARG	NZ_CP087674.1	MDQGRSEVSNPVAGQFAFPSNAAFGMGDRVRKKSGAAWQGQIVGWYCTKLTPEGYAVESEAHPGSVQIYPVAALERIN	GCF_020990485.1_ASM2099048v1_genomic.fna.gz	237	0	0	5143380	5143616	237	1	438	6909349	237
class gamma-proteobacteria	NCBI annotated, complete (genome or plasmid)	18647	NZ_CP087675.1	dfrB5	2.42E-122	100	100	100	... continued (gene copy 3 of 4)				NAD(+)--rifampin ADP-ribosyltransferase Arr-2	dfrB5	intI1 and dfrB connected through other ARG	NZ_CP087674.1	MDQGRSEVSNPVAGQFAFPSNAAFGMGDRVRKKSGAAWQGQIVGWYCTKLTPEGYAVESEAHPGSVQIYPVAALERIN	GCF_020990485.1_ASM2099048v1_genomic.fna.gz	237	0	0	5142969	5143205	237	1	438	6909349	237
class gamma-proteobacteria	NCBI annotated, complete (genome or plasmid)	18647	NZ_CP087675.1	dfrB5	2.42E-122	100	100	100	... continued (gene copy 4 of 4)				class 1 integron integrase	NAD(+)--rifampin ADP-ribosyltransferase Arr-2	intI1 next to dfrB	NZ_CP087674.1	MDQGRSEVSNPVAGQFAFPSNAAFGMGDRVRKKSGAAWQGQIVGWYCTKLTPEGYAVESEAHPGSVQIYPVAALERIN	GCF_020990485.1_ASM2099048v1_genomic.fna.gz	237	0	0	4879125	4879361	1	237	438	6909349	237
class gamma-proteobacteria	NCBI annotated, complete (genome or plasmid)	18647	NZ_CP135096.1	dfrB5	2.41E-122	100	100	100	Pseudomonas aeruginosa	Pseudomonadaceae	Pseudomonadales	clinical (urine)	AAC(6’) aminoglycoside resistance	recombinase family protein	intI1 and dfrB connected through other ARG		MDQGRSEVSNPVAGQFAFPSNAAFGMGDRVRKKSGAAWQGQIVGWYCTKLTPEGYAVESEAHPGSVQIYPVAALERIN	GCF_032231045.1_ASM3223104v1_genomic.fna.gz	237	0	0	487427	487663	1	237	438	6899894	237
class gamma-proteobacteria	NCBI annotated, complete (genome or plasmid)	18647	NZ_CP135096.1	dfrB5	2.41E-122	100	100	100	... continued (gene copy 2 of 2)				AAC(3) aminoglycoside resistance	subclass B1 metallo-beta-lactamase VIM-2	intI1 and dfrB connected through other ARG		MDQGRSEVSNPVAGQFAFPSNAAFGMGDRVRKKSGAAWQGQIVGWYCTKLTPEGYAVESEAHPGSVQIYPVAALERIN	GCF_032231045.1_ASM3223104v1_genomic.fna.gz	237	0	0	1461517	1461753	237	1	438	6899894	237
class gamma-proteobacteria	NCBI annotated, complete (genome or plasmid)	18647	NZ_CP135098.1	dfrB5	2.38E-122	100	100	100	Pseudomonas aeruginosa	Pseudomonadaceae	Pseudomonadales	clinical (wound)	subclass B1 metallo-beta-lactamase VIM-2	recombinase family protein	intI1 and dfrB connected through other ARG		MDQGRSEVSNPVAGQFAFPSNAAFGMGDRVRKKSGAAWQGQIVGWYCTKLTPEGYAVESEAHPGSVQIYPVAALERIN	GCF_032231085.1_ASM3223108v1_genomic.fna.gz	237	0	0	968041	968277	1	237	438	6790832	237
class gamma-proteobacteria	NCBI annotated, complete (genome or plasmid)	18647	NZ_CP135098.1	dfrB5	2.38E-122	100	100	100	... continued (gene copy 2 of 2)				AAC(3) aminoglycoside resistance	subclass B1 metallo-beta-lactamase VIM-2	intI1 and dfrB connected through other ARG		MDQGRSEVSNPVAGQFAFPSNAAFGMGDRVRKKSGAAWQGQIVGWYCTKLTPEGYAVESEAHPGSVQIYPVAALERIN	GCF_032231085.1_ASM3223108v1_genomic.fna.gz	237	0	0	1966925	1967161	237	1	438	6790832	237
class gamma-proteobacteria	NCBI annotated, complete (genome or plasmid)	18647	NZ_CP140431.1	dfrB5	2.46E-122	100	100	100	Pseudomonas aeruginosa	Pseudomonadaceae	Pseudomonadales	clinical (wound/abscess)	AAC(3) aminoglycoside resistance	subclass B1 metallo-beta-lactamase VIM-2	intI1 and dfrB connected through other ARG		MDQGRSEVSNPVAGQFAFPSNAAFGMGDRVRKKSGAAWQGQIVGWYCTKLTPEGYAVESEAHPGSVQIYPVAALERIN	GCF_032292255.1_ASM3229225v2_genomic.fna.gz	237	0	0	4271945	4272181	1	237	438	7037146	237
class gamma-proteobacteria	NCBI annotated, complete (genome or plasmid)	18647	NZ_CP143904.1	dfrB5	2.47E-122	100	100	100	Pseudomonas aeruginosa	Pseudomonadaceae	Pseudomonadales	clinical (wound)	AAC(3) aminolgycoside resistance	AAC(6’) aminolgycoside resistance	intI1 and dfrB connected through other ARG		MDQGRSEVSNPVAGQFAFPSNAAFGMGDRVRKKSGAAWQGQIVGWYCTKLTPEGYAVESEAHPGSVQIYPVAALERIN	GCF_036418145.1_ASM3641814v1_genomic.fna.gz	237	0	0	5592044	5592280	237	1	438	7073325	237
class gamma-proteobacteria	NCBI annotated, complete (genome or plasmid)	18647	NZ_CP131788.1	dfrB5	2.42E-122	100	100	100	Pseudomonas aeruginosa	Pseudomonadaceae	Pseudomonadales	clinical (no details)	AAC(3) aminoglycoside resistance	subclass B1 metallo-beta-lactamase VIM-2	intI1 and dfrB connected through other ARG		MDQGRSEVSNPVAGQFAFPSNAAFGMGDRVRKKSGAAWQGQIVGWYCTKLTPEGYAVESEAHPGSVQIYPVAALERIN	GCF_038432515.1_ASM3843251v1_genomic.fna.gz	237	0	0	5651558	5651794	237	1	438	6925241	237
class gamma-proteobacteria	NCBI annotated, complete (genome or plasmid)	18647	NZ_CP131788.1	dfrB5	2.42E-122	100	100	100	... continued (gene copy 2 of 2)				AAC(3) aminolgycoside resistance	AAC(6’) aminolgycoside resistance	intI1 and dfrB connected through other ARG		MDQGRSEVSNPVAGQFAFPSNAAFGMGDRVRKKSGAAWQGQIVGWYCTKLTPEGYAVESEAHPGSVQIYPVAALERIN	GCF_038432515.1_ASM3843251v1_genomic.fna.gz	237	0	0	1277895	1278131	1	237	438	6925241	237
class gamma-proteobacteria	NCBI annotated, complete (genome or plasmid)	18647	NZ_CP161343.1	dfrB5	2.1E-122	100	100	100	Pseudomonas asiatica	Pseudomonadaceae	Pseudomonadales	clinical (urine)	AAC(3) aminoglycoside resistance	subclass B1 metallo-beta-lactamase VIM-2	intI1 and dfrB connected through other ARG		MDQGRSEVSNPVAGQFAFPSNAAFGMGDRVRKKSGAAWQGQIVGWYCTKLTPEGYAVESEAHPGSVQIYPVAALERIN	GCF_040790895.1_ASM4079089v1_genomic.fna.gz	237	0	0	5920121	5920357	237	1	438	6009775	237
class gamma-proteobacteria	NCBI annotated, complete (genome or plasmid)	18647	NZ_CP161343.1	dfrB5	2.1E-122	100	100	100	... continued (gene copy 2 of 2)				AAC(3) aminoglycoside resistance	subclass B1 metallo-beta-lactamase VIM-2	intI1 and dfrB connected through other ARG		MDQGRSEVSNPVAGQFAFPSNAAFGMGDRVRKKSGAAWQGQIVGWYCTKLTPEGYAVESEAHPGSVQIYPVAALERIN	GCF_040790895.1_ASM4079089v1_genomic.fna.gz	237	0	0	5875642	5875878	237	1	438	6009775	237
class gamma-proteobacteria	NCBI annotated, complete (genome or plasmid)	18647	NZ_CP166822.1	dfrB5	1.58E-123	100	100	100	Pseudomonas asiatica	Pseudomonadaceae	Pseudomonadales	clinical (tracheal aspirate)	AAC(6') aminoglycoside resistance	class 1 integron integrase	intI1 next to dfrB		MDQGRSEVSNPVAGQFAFPSNAAFGMGDRVRKKSGAAWQGQIVGWYCTKLTPEGYAVESEAHPGSVQIYPVAALERIN	GCF_041344975.1_ASM4134497v1_genomic.fna.gz	237	0	0	77162	77398	1	237	438	444414	237
class gamma-proteobacteria	NCBI annotated, complete (genome or plasmid)	18647	NZ_CP104455.1	dfrB6	8.06E-125	100	100	100	Raoultella ornithinolytica	Enterobacteriaceae	Enterobacterales	wastewater	extended-spectrum class A beta-lactamase BEL-1	CmlA family chloramphenicol efflux MFS transporter	intI1 and dfrB connected through other ARG		MDQGSNEVINPVAGQFASPSNATFGMGDRVRKKSGAAWQGQIVGWYSTKLTPEGYAVESEAHPGSVQIYPVAALERVN	GCF_025349945.1_ASM2534994v1_genomic.fna.gz	237	0	0	14723	14959	1	237	438	22326	237
class gamma-proteobacteria	NCBI annotated, complete (genome or plasmid)	18647	NZ_AP024402.1	dfrB10	3.7E-89	100	91.561	91	Aeromonas caviae	Aeromonadaceae	Aeromonadales	wastewater	AAC(6') aminoglycoside resistance	class 1 integron integrase	intI1 next to dfrB		MDQSSKEVSSPATDQFALPFRATFGLGDRVRKKSGAAWQGQVVGWYSTKLTPEGYAVESESHPGSVQIYPVAALERVA	GCF_016861425.1_ASM1686142v1_genomic.fna.gz	237	20	0	2467710	2467946	237	1	327	4664715	237
class gamma-proteobacteria	NCBI annotated, complete (genome or plasmid)	18647	NZ_CP096957.1	dfrB10	1.46E-123	100	100	100	Pseudomonas aeruginosa	Pseudomonadaceae	Pseudomonadales	clinical (catheter)	type B-3 chloramphenicol O-acetyltransferase CatB3	DIM family subclass B1 metallo-beta-lactamase	intI1 and dfrB connected through other ARG		MDQSSNEVSTPVAGQFALPLRATFGLGDRVRKKSGAAWQGQVVGWYCTKLTPEGYAVESESHPGSVQIYPVAALERVA	GCF_030122075.1_ASM3012207v1_genomic.fna.gz	237	0	0	210344	210580	237	1	438	412305	237
class gamma-proteobacteria	NCBI annotated, complete (genome or plasmid)	18647	NZ_CP137009.1	dfrB10	3.65E-89	100	91.561	91	Aeromonas media	Aeromonadaceae	Aeromonadales	diseased tadpole (Quasipaa spinosa)	AAC(6') aminoglycoside resistance	class 1 integron integrase	intI1 next to dfrB		MDQSSKEVSSPATDQFALPFRATFGLGDRVRKKSGAAWQGQVVGWYSTKLTPEGYAVESESHPGSVQIYPVAALERVA	GCF_033170135.1_ASM3317013v1_genomic.fna.gz	237	20	0	327459	327695	237	1	327	4605026	237
class gamma-proteobacteria	NCBI annotated, complete (genome or plasmid)	18647	NZ_CP133756.1	dfrB10	1.85E-123	100	100	100	Pseudomonas aeruginosa	Pseudomonadaceae	Pseudomonadales	clinical (sputum)	AAC(‘6) aminoglycoside resistance	DIM family subclass B1 metallo-beta-lactamase	intI1 and dfrB connected through other ARG		MDQSSNEVSTPVAGQFALPLRATFGLGDRVRKKSGAAWQGQVVGWYCTKLTPEGYAVESESHPGSVQIYPVAALERVA	GCF_035205985.1_ASM3520598v1_genomic.fna.gz	237	0	0	51685	51921	237	1	438	522477	237
class gamma-proteobacteria	NCBI annotated, complete (genome or plasmid)	18647	NZ_CP148074.1	dfrB10	2.31E-76	100	88.333	95.8	Pseudomonas mendocina	Pseudomonadaceae	Pseudomonadales	water (China)	AAC(6') aminoglycoside resistance	class 1 integron integrase	intI1 next to dfrB		MEQSSSEVSSTDAGRQFTLPFRSTFGLGDRVRKKSGAAWQGQVVGWYSTKLTPEGYAVESESHPGSVQIYPVAALERVA	GCF_037482215.1_ASM3748221v1_genomic.fna.gz	240	25	1	3229645	3229884	237	1	285	4757970	237
class gamma-proteobacteria	NCBI annotated, complete (genome or plasmid)	18647	NZ_CP132351.1	dfrB10	1.62E-123	100	100	100	Pseudomonas sp.	Pseudomonadaceae	Pseudomonadales	clinical (urine)	AAC(‘6) aminoglycoside resistance	DIM family subclass B1 metallo-beta-lactamase	intI1 and dfrB connected through other ARG		MDQSSNEVSTPVAGQFALPLRATFGLGDRVRKKSGAAWQGQVVGWYCTKLTPEGYAVESESHPGSVQIYPVAALERVA	GCF_039634505.1_ASM3963450v1_genomic.fna.gz	237	0	0	208736	208972	237	1	438	456648	237
class gamma-proteobacteria	NCBI annotated, complete (genome or plasmid)	18647	NZ_CP138358.1	dfrB10	1.44E-123	100	100	100	Pseudomonas putida	Pseudomonadaceae	Pseudomonadales	clinical (no details)	AAC(‘6) aminoglycoside resistance	DIM family subclass B1 metallo-beta-lactamase	intI1 and dfrB connected through other ARG		MDQSSNEVSTPVAGQFALPLRATFGLGDRVRKKSGAAWQGQVVGWYCTKLTPEGYAVESESHPGSVQIYPVAALERVA	GCF_039634515.1_ASM3963451v1_genomic.fna.gz	237	0	0	206838	207074	237	1	438	404664	237
