# Supplementary material for: Bacteria of the order Burkholderiales are original environmental hosts of type II trimethoprim resistance genes (dfrB)
Source: ISME J. 2024 Dec 10;18(1):wrae243. doi: 10.1093/ismejo/wrae243 (PMC11662351; doi:10.1093/ismejo/wrae243)
Supplement: Table_S4_fs_wrae243 [file table_s4_fs_wrae243.txt]

# Results of blast-scanning of the standard nucleotide database (nr/nt) for the flanking regions of dfrB genes identified from environmental long-read metagenomes
#
# This is a plain, tab-delimited text file. To display the contents in spreadsheet software, use either copy-and-paste or the respective feature for delimited text import.
#
#
# Column set 1 (Genus, Species, GenBank accession)
# These columns hold information on the nucleotide sequences which gave a significant alignment with the dfrB-flanks identified from long-read metagenomes.
# Where known, the origin genus and species of the (genomic) nucleotide sequences is reported.
#
# Column set 2 (Query cover, nucleotide identity, e-value)
# These columns report the quality of the alignments.
#
# Column set 3 (SRA BioSample and further columns)
# These columns refer to the long-read environmental samples containing the dfrB-like genes whose flanking sequences were aligned against genomic material (hits reflected by column set 1).
#
Genus	Species (if known)	GenBank accession	Query cover (%)	Nucleotide identity (%)	e-value	SRA BioSample	Year collected	Material	Continent	Country	Latitude	Longitude	SRA Run	Read within SRA run
Acidovorax		CP097269.1 	22	75.34	2E-80	SAMEA7750913	2018	soil	North America	Greenland	67.00661 N	50.782 W	ERR5029611	388963/1
Bradyrhizobium	Bradyrhizobium roseus	CP129212.1 	13	75.2	8E-47	SAMEA7750913	2018	soil	North America	Greenland	67.00661 N	50.782 W	ERR5029611	134480/1
Bradyrhizobium	Bradyrhizobium erythrophlei	LT670849.1 	18	78.66	4E-146	SAMEA7750917	2018	soil	North America	Greenland	66.98885 N	50.9426 W	ERR5029615	2055229/1
Bradyrhizobium	Bradyrhizobium elkanii	CP126036.1 	13	76.72	3E-107	SAMEA7750919	2018	soil	North America	Greenland	67.15359 N	50.051 W	ERR5029616	865765/1
Bradyrhizobium	Bradyrhizobium prioritasuperba	CP135921.1 	10	76.82	2E-55	SAMN18514596	2016	soil	Europe	Germany	48.578833 N	9.063472 E	SRR14085589	496828/1
Cupriavidus	Cupriavidus oxalaticus	CP032518.1 	10	75.68	1E-35	SAMN18514595	2016	soil	Europe	Germany	48.578833 N	9.063472 E	SRR14085590	727426/1
Paraburkholderia	Paraburkholderia phytofirmans	CP014579.1 	18	84.63	1E-177	SAMEA7750919	2018	soil	North America	Greenland	67.15359 N	50.051 W	ERR5029616	8065304/1
Polaromonas		CP000316.1 	22	89.41	0	SAMEA7723761	2018	soil	North America	USA	64.87600288 N	147.6677435 W	ERR4994292	76151/1
Polaromonas		CP087967.1 	19	82.05	0	SAMEA7750897	2018	soil	North America	Greenland	67.10608 N	50.21996 W	ERR5029595	4281/1
Polaromonas		CP087966.1 	13	79.3	0	SAMEA7750902	2018	soil	North America	Greenland	67.08233 N	50.32218 W	ERR5029600	160904/1
Polaromonas		CP087964.1 	14	80.79	0	SAMEA7750917	2018	soil	North America	Greenland	66.98885 N	50.9426 W	ERR5029615	1966885/1
Ralstonia	Ralstonia pseudosolanacearum	CP103852.1 	19	78.6	0	SAMEA7750917	2018	soil	North America	Greenland	66.98885 N	50.9426 W	ERR5029615	662443/1
Ralstonia	Ralstonia solanacearum	CP047136.1 	13	77.54	5E-67	SAMEA7750919	2018	soil	North America	Greenland	67.15359 N	50.051 W	ERR5029616	11318721/1 
Ramlibacter	Ramlibacter terrae	CP053418.1 	24	76.15	4E-170	SAMEA6852311	2018	soil	Asia	China	38.13 N	99.53 E	ERR4171899	3185787/1
Ramlibacter	Ramlibacter tataouinensis	CP010951.1 	12	86.54	0	SAMN18221840	2020	soil	North America	USA	41.78 N	71.92 W	SRR13912724	227849/1
Ramlibacter	Ramlibacter tataouinensis	CP010951.1 	20	89.64	0	SAMN18221836	2020	soil	North America	USA	41.78 N	71.92 W	SRR13912728	164570/1
Ramlibacter	Ramlibacter tataouinensis	CP010951.1 	15	86.36	0	SAMN18221836	2020	soil	North America	USA	41.78 N	71.92 W	SRR13912728	665516/1
Rhodoferax	Rhodoferax koreense	CP019236.1 	10	79.4	4E-153	SAMEA6852310	2018	soil	Asia	China	38.14 N	99.53 E	ERR4171898	252212/1
Rhodoferax	Rhodoferax saidenbachensis	CP019239.1 	16	76.99	6E-76	SAMN26547119	2021	stream sediment	North America	USA	37.699167 N	118.764722 W	SRR18283708	489340/1
Variovorax		LR594666.1 	20	81.19	0	SAMEA7750913	2018	soil	North America	Greenland	67.00661 N	50.782 W	ERR5029611	786631/1
Variovorax		LT607803.1 	24	75.39	7E-85	SAMEA7750917	2018	soil	North America	Greenland	66.98885 N	50.9426 W	ERR5029615	152516/1
Variovorax		LT607803.1 	15	77.69	8E-121	SAMEA7750917	2018	soil	North America	Greenland	66.98885 N	50.9426 W	ERR5029615	37542/1
Variovorax	Variovorax paradoxus	CP138515.1 	12	78.8	1E-144	SAMEA7750917	2018	soil	North America	Greenland	66.98885 N	50.9426 W	ERR5029615	57762/1
Variovorax	Variovorax paradoxus	CP091716.1 	15	81.39	0	SAMEA7750919	2018	soil	North America	Greenland	67.15359 N	50.051 W	ERR5029616	10468566/1
Variovorax	Variovorax paradoxus	CP138515.1 	19	78.61	2E-144	SAMEA7750919	2018	soil	North America	Greenland	67.15359 N	50.051 W	ERR5029616	1249816/1
Variovorax		LT607803.1 	46	80.33	3E-171	SAMEA7750919	2018	soil	North America	Greenland	67.15359 N	50.051 W	ERR5029616	66299/1
Variovorax		CP027774.1 	12	78.51	0	SAMN14082485	2017	soil	Europe	Germany	48.41684041 N	9.35832466 E	SRR11086694	10444691/1
Variovorax		CP062121.1 	11	76.3	3E-42	SAMN18221838	2020	soil	North America	USA	41.78 N	71.92 W	SRR13912726	264656/1
Variovorax		LR594662.1 	37	84.51	0	SAMN18221838	2020	soil	North America	USA	41.78 N	71.92 W	SRR13912726	68789/1
Uncultured		KJ694975.1 	16	89.79	1E-74	SAMEA7750910	2018	soil	North America	Greenland	67.00017 N	50.64264 W	ERR5029608	67840/1
Uncultured		KJ694975.1 	13	90.64	2E-77	SAMEA7750917	2018	soil	North America	Greenland	66.98885 N	50.9426 W	ERR5029615	1621217/1
Uncultured		KJ694975.1 	19	91.63	1E-78	SAMEA7750919	2018	soil	North America	Greenland	67.15359 N	50.051 W	ERR5029616	13715393/1
Uncultured		KJ694975.1 	30	93.29	2E-58	SAMEA7750919	2018	soil	North America	Greenland	67.15359 N	50.051 W	ERR5029616	13993474/1
Uncultured		OU015322.1 	13	75.26	8E-82	SAMEA7750919	2018	soil	North America	Greenland	67.15359 N	50.051 W	ERR5029616	14147884/1
Uncultured		JX827731.1 	14	77.96	9E-121	SAMEA7750919	2018	soil	North America	Greenland	67.15359 N	50.051 W	ERR5029616	15199129/1
Uncultured		KJ694975.1 	12	80.09	5E-34	SAMEA7750919	2018	soil	North America	Greenland	67.15359 N	50.051 W	ERR5029616	15517619/1
Uncultured		KJ694975.1 	18	88.84	3E-70	SAMEA7750919	2018	soil	North America	Greenland	67.15359 N	50.051 W	ERR5029616	5714381/1
Uncultured		KJ694975.1 	10	86.15	4E-66	SAMEA7750919	2018	soil	North America	Greenland	67.15359 N	50.051 W	ERR5029616	890804/1
